# Supplementary material for: Life-long Restructuring of 3D Genome Architecture in Cerebellar Granule Cells
Source: Science. Author manuscript; Available in PMC 2024 Apr 30. (PMC11059189; doi:10.1126/science.adh3253)
Supplement: Table S6 [file NIHMS1985639-supplement-Table_S6.xlsx]

## Sheet: human
chromosome	start (bp)	end (bp)	center (bp)	FDR	chi-squared	astrocyte with boundary	cerebellar granule cell stage S1 with boundary	cerebellar granule cell stage S2 with boundary	cerebellar granule cell stage S3 with boundary	cerebellar granule cell stage S4 with boundary	cerebellar granule cell stage S5 with boundary	forebrain neuron stage S1 with boundary	forebrain neuron stage S2 with boundary	mature oligodendrocyte with boundary	microglia with boundary	oligodendrocyte progenitor with boundary	astrocyte total	cerebellar granule cell stage S1 total	cerebellar granule cell stage S2 total	cerebellar granule cell stage S3 total	cerebellar granule cell stage S4 total	cerebellar granule cell stage S5 total	forebrain neuron stage S1 total	forebrain neuron stage S2 total	mature oligodendrocyte total	microglia total	oligodendrocyte progenitor total	astrocyte boundary probability	cerebellar granule cell stage S1 boundary probability	cerebellar granule cell stage S2 boundary probability	cerebellar granule cell stage S3 boundary probability	cerebellar granule cell stage S4 boundary probability	cerebellar granule cell stage S5 boundary probability	forebrain neuron stage S1 boundary probability	forebrain neuron stage S2 boundary probability	mature oligodendrocyte boundary probability	microglia boundary probability	oligodendrocyte progenitor boundary probability
chr15	25475000	25500000	25487500	6.21978e-98	502.172	29	89	76	84	58	56	22	54	22	9	40	371	715	744	665	520	563	227	510	485	150	252	0.0781671	0.124476	0.102151	0.126316	0.111538	0.0994671	0.0969163	0.105882	0.0453608	0.06	0.15873
chr15	25425000	25450000	25437500	2.28188e-94	484.078	24	63	47	46	30	28	17	33	14	3	31	371	715	744	665	520	563	227	510	485	150	252	0.06469	0.0881119	0.063172	0.0691729	0.0576923	0.0497336	0.0748899	0.0647059	0.028866	0.02	0.123016
chr15	25450000	25475000	25462500	1.17362e-93	479.923	19	52	39	42	25	21	17	30	12	3	26	371	715	744	665	520	563	227	510	485	150	252	0.0512129	0.0727273	0.0524194	0.0631579	0.0480769	0.0373002	0.0748899	0.0588235	0.0247423	0.02	0.103175
chr15	25550000	25575000	25562500	1.51655e-92	474.133	10	14	16	16	14	12	8	35	8	5	3	371	715	744	665	520	563	227	510	485	150	252	0.0269542	0.0195804	0.0215054	0.0240602	0.0269231	0.0213144	0.0352423	0.0686275	0.0164948	0.0333333	0.0119048
chr13	36400000	36425000	36412500	1.17435e-86	449.595	5	24	8	5	2	3	6	15	5	0	6	371	715	744	665	520	563	227	510	485	150	252	0.0134771	0.0335664	0.0107527	0.0075188	0.00384615	0.0053286	0.0264317	0.0294118	0.0103093	0	0.0238095
chr15	25500000	25525000	25512500	5.11281e-84	433.705	9	17	20	16	17	14	6	39	9	4	5	371	715	744	665	520	563	227	510	485	150	252	0.0242588	0.0237762	0.0268817	0.0240602	0.0326923	0.0248668	0.0264317	0.0764706	0.0185567	0.0266667	0.0198413
chr15	25525000	25550000	25537500	1.74165e-83	430.836	6	14	20	17	15	20	7	36	9	3	5	371	715	744	665	520	563	227	510	485	150	252	0.0161725	0.0195804	0.0268817	0.0255639	0.0288462	0.035524	0.030837	0.0705882	0.0185567	0.02	0.0198413
chr13	36375000	36400000	36387500	4.22888e-83	431.504	6	46	33	17	14	8	13	13	10	1	12	371	715	744	665	520	563	227	510	485	150	252	0.0161725	0.0643357	0.0443548	0.0255639	0.0269231	0.0142096	0.0572687	0.0254902	0.0206186	0.00666667	0.047619
chr13	36350000	36375000	36362500	7.58892e-82	424.793	8	53	42	19	18	14	14	14	11	3	12	371	715	744	665	520	563	227	510	485	150	252	0.0215633	0.0741259	0.0564516	0.0285714	0.0346154	0.0248668	0.061674	0.027451	0.0226804	0.02	0.047619
chr13	36425000	36450000	36437500	8.73805e-79	409.835	12	65	49	22	16	23	20	18	18	2	11	371	715	744	665	520	563	227	510	485	150	252	0.032345	0.0909091	0.0658602	0.0330827	0.0307692	0.0408526	0.0881057	0.0352941	0.0371134	0.0133333	0.0436508
chr15	25575000	25600000	25587500	2.02354e-73	383.244	6	13	22	20	15	22	6	34	8	3	6	371	715	744	665	520	563	227	510	485	150	252	0.0161725	0.0181818	0.0295699	0.0300752	0.0288462	0.0390764	0.0264317	0.0666667	0.0164948	0.02	0.0238095
chr13	36450000	36475000	36462500	2.204e-73	383.994	10	67	58	29	18	26	28	27	17	2	17	371	715	744	665	520	563	227	510	485	150	252	0.0269542	0.0937063	0.077957	0.043609	0.0346154	0.0461812	0.123348	0.0529412	0.0350515	0.0133333	0.0674603
chr15	25400000	25425000	25412500	5.81683e-72	376.111	9	34	46	51	42	36	11	20	9	4	15	371	715	744	665	520	563	227	510	485	150	252	0.0242588	0.0475524	0.061828	0.0766917	0.0807692	0.0639432	0.0484581	0.0392157	0.0185567	0.0266667	0.0595238
chr15	25375000	25400000	25387500	3.21576e-71	372.376	12	39	50	64	49	42	11	14	7	6	18	371	715	744	665	520	563	227	510	485	150	252	0.032345	0.0545455	0.0672043	0.0962406	0.0942308	0.0746004	0.0484581	0.027451	0.014433	0.04	0.0714286
chr22	38425000	38450000	38437500	1.11643e-68	363.495	17	56	43	24	28	21	13	25	9	1	9	371	715	744	665	520	563	227	510	485	150	252	0.0458221	0.0783217	0.0577957	0.0360902	0.0538462	0.0373002	0.0572687	0.0490196	0.0185567	0.00666667	0.0357143
chr22	38400000	38425000	38412500	9.35726e-67	353.018	43	126	123	92	75	78	39	68	43	19	18	371	715	744	665	520	563	227	510	485	150	252	0.115903	0.176224	0.165323	0.138346	0.144231	0.138544	0.171806	0.133333	0.0886598	0.126667	0.0714286
chr13	36475000	36500000	36487500	1.73365e-64	341.736	12	69	73	35	17	29	30	34	19	2	19	371	715	744	665	520	563	227	510	485	150	252	0.032345	0.0965035	0.0981183	0.0526316	0.0326923	0.0515098	0.132159	0.0666667	0.0391753	0.0133333	0.0753968
chr17	950000	975000	962500	7.65371e-62	332.215	15	12	10	11	10	17	12	28	9	2	11	371	715	744	665	520	563	227	510	485	150	252	0.0404313	0.0167832	0.0134409	0.0165414	0.0192308	0.0301954	0.0528634	0.054902	0.0185567	0.0133333	0.0436508
chr3	124200000	124225000	124212500	3.16477e-60	326.414	26	38	47	22	12	12	12	24	26	7	25	371	715	744	665	520	563	227	510	485	150	252	0.0700809	0.0531469	0.063172	0.0330827	0.0230769	0.0213144	0.0528634	0.0470588	0.0536082	0.0466667	0.0992063
chr3	124225000	124250000	124237500	3.71554e-60	324.664	4	7	7	8	6	8	10	9	9	10	3	371	715	744	665	520	563	227	510	485	150	252	0.0107817	0.00979021	0.0094086	0.0120301	0.0115385	0.0142096	0.0440529	0.0176471	0.0185567	0.0666667	0.0119048
chr13	36325000	36350000	36337500	3.50155e-59	316.383	14	70	70	40	20	34	32	37	18	4	16	371	715	744	665	520	563	227	510	485	150	252	0.0377358	0.0979021	0.094086	0.0601504	0.0384615	0.0603908	0.140969	0.072549	0.0371134	0.0266667	0.0634921
chr22	38375000	38400000	38387500	3.01899e-58	312.042	51	147	135	107	89	83	41	71	49	23	27	371	715	744	665	520	563	227	510	485	150	252	0.137466	0.205594	0.181452	0.160902	0.171154	0.147425	0.180617	0.139216	0.101031	0.153333	0.107143
chr10	11175000	11200000	11187500	5.49799e-57	310.334	15	9	11	14	5	10	7	28	15	8	8	371	715	744	665	520	563	227	510	485	150	252	0.0404313	0.0125874	0.0147849	0.0210526	0.00961538	0.017762	0.030837	0.054902	0.0309278	0.0533333	0.031746
chr3	124275000	124300000	124287500	9.74501e-57	307.682	4	7	4	4	6	11	10	7	14	9	3	371	715	744	665	520	563	227	510	485	150	252	0.0107817	0.00979021	0.00537634	0.00601504	0.0115385	0.0195382	0.0440529	0.0137255	0.028866	0.06	0.0119048
chr3	124300000	124325000	124312500	1.81989e-56	305.809	3	11	3	6	6	11	7	11	19	7	2	371	715	744	665	520	563	227	510	485	150	252	0.00808625	0.0153846	0.00403226	0.00902256	0.0115385	0.0195382	0.030837	0.0215686	0.0391753	0.0466667	0.00793651
chr5	179225000	179250000	179237500	2.69e-56	307.668	18	29	56	28	32	32	19	46	43	21	15	371	715	744	665	520	563	227	510	485	150	252	0.0485175	0.0405594	0.0752688	0.0421053	0.0615385	0.0568384	0.0837004	0.0901961	0.0886598	0.14	0.0595238
chr5	179200000	179225000	179212500	2.83363e-56	306.138	21	32	55	30	33	25	15	41	43	24	17	371	715	744	665	520	563	227	510	485	150	252	0.0566038	0.0447552	0.0739247	0.0451128	0.0634615	0.044405	0.0660793	0.0803922	0.0886598	0.16	0.0674603
chr3	124175000	124200000	124187500	3.59079e-56	303.955	31	43	18	32	27	24	19	52	17	10	17	371	715	744	665	520	563	227	510	485	150	252	0.083558	0.0601399	0.0241935	0.0481203	0.0519231	0.0426288	0.0837004	0.101961	0.0350515	0.0666667	0.0674603
chr15	25350000	25375000	25362500	5.99994e-56	300.125	15	36	63	64	47	52	10	14	10	9	20	371	715	744	665	520	563	227	510	485	150	252	0.0404313	0.0503497	0.0846774	0.0962406	0.0903846	0.0923623	0.0440529	0.027451	0.0206186	0.06	0.0793651
chr10	11150000	11175000	11162500	1.11452e-55	302.732	14	8	9	15	3	9	7	29	16	8	7	371	715	744	665	520	563	227	510	485	150	252	0.0377358	0.0111888	0.0120968	0.0225564	0.00576923	0.0159858	0.030837	0.0568627	0.0329897	0.0533333	0.0277778
chr17	975000	1000000	987500	1.36532e-55	301.263	16	11	10	9	8	13	15	29	8	2	8	371	715	744	665	520	563	227	510	485	150	252	0.0431267	0.0153846	0.0134409	0.0135338	0.0153846	0.0230906	0.0660793	0.0568627	0.0164948	0.0133333	0.031746
chr5	179150000	179175000	179162500	1.59647e-55	301.754	23	30	54	28	32	24	15	47	44	21	20	371	715	744	665	520	563	227	510	485	150	252	0.0619946	0.041958	0.0725806	0.0421053	0.0615385	0.0426288	0.0660793	0.0921569	0.0907216	0.14	0.0793651
chr15	25325000	25350000	25337500	7.77211e-55	294.666	15	42	69	70	55	57	13	11	14	14	19	371	715	744	665	520	563	227	510	485	150	252	0.0404313	0.0587413	0.0927419	0.105263	0.105769	0.101243	0.0572687	0.0215686	0.028866	0.0933333	0.0753968
chr10	11225000	11250000	11237500	3.42747e-54	294.86	15	7	7	13	2	8	7	27	18	11	6	371	715	744	665	520	563	227	510	485	150	252	0.0404313	0.00979021	0.0094086	0.0195489	0.00384615	0.0142096	0.030837	0.0529412	0.0371134	0.0733333	0.0238095
chr15	25600000	25625000	25612500	1.26463e-52	284.016	14	45	81	69	58	65	15	11	16	13	19	371	715	744	665	520	563	227	510	485	150	252	0.0377358	0.0629371	0.108871	0.103759	0.111538	0.115453	0.0660793	0.0215686	0.0329897	0.0866667	0.0753968
chr5	179175000	179200000	179187500	1.43719e-52	287.181	17	32	49	20	25	22	15	48	32	14	18	371	715	744	665	520	563	227	510	485	150	252	0.0458221	0.0447552	0.0658602	0.0300752	0.0480769	0.0390764	0.0660793	0.0941176	0.0659794	0.0933333	0.0714286
chr3	124250000	124275000	124262500	7.67162e-52	283.086	28	43	25	40	28	25	22	56	18	10	20	371	715	744	665	520	563	227	510	485	150	252	0.0754717	0.0601399	0.0336022	0.0601504	0.0538462	0.044405	0.0969163	0.109804	0.0371134	0.0666667	0.0793651
chr3	124350000	124375000	124362500	8.50936e-52	282.556	28	46	27	42	28	32	23	56	19	10	19	371	715	744	665	520	563	227	510	485	150	252	0.0754717	0.0643357	0.0362903	0.0631579	0.0538462	0.0568384	0.101322	0.109804	0.0391753	0.0666667	0.0753968
chr22	38350000	38375000	38362500	1.23323e-51	280.165	52	148	132	115	93	89	38	71	49	23	30	371	715	744	665	520	563	227	510	485	150	252	0.140162	0.206993	0.177419	0.172932	0.178846	0.158082	0.167401	0.139216	0.101031	0.153333	0.119048
chr13	36300000	36325000	36312500	1.80667e-51	279.616	17	72	73	42	22	31	32	38	17	4	16	371	715	744	665	520	563	227	510	485	150	252	0.0458221	0.100699	0.0981183	0.0631579	0.0423077	0.0550622	0.140969	0.0745098	0.0350515	0.0266667	0.0634921
chr3	124325000	124350000	124337500	2.51821e-51	280.048	25	45	30	47	25	32	23	53	16	10	18	371	715	744	665	520	563	227	510	485	150	252	0.0673854	0.0629371	0.0403226	0.0706767	0.0480769	0.0568384	0.101322	0.103922	0.0329897	0.0666667	0.0714286
chr17	925000	950000	937500	3.05239e-51	279.836	16	11	10	7	8	11	17	29	8	2	8	371	715	744	665	520	563	227	510	485	150	252	0.0431267	0.0153846	0.0134409	0.0105263	0.0153846	0.0195382	0.0748899	0.0568627	0.0164948	0.0133333	0.031746
chr10	11200000	11225000	11212500	4.91195e-51	279.319	17	8	7	15	3	8	7	29	18	12	6	371	715	744	665	520	563	227	510	485	150	252	0.0458221	0.0111888	0.0094086	0.0225564	0.00576923	0.0142096	0.030837	0.0568627	0.0371134	0.08	0.0238095
chr16	2125000	2150000	2137500	8.11001e-51	280.306	35	58	55	59	38	52	32	82	55	9	29	371	715	744	665	520	563	227	510	485	150	252	0.0943396	0.0811189	0.0739247	0.0887218	0.0730769	0.0923623	0.140969	0.160784	0.113402	0.06	0.115079
chr16	2100000	2125000	2112500	2.28998e-50	276.742	25	39	36	39	29	36	30	73	39	3	22	371	715	744	665	520	563	227	510	485	150	252	0.0673854	0.0545455	0.0483871	0.0586466	0.0557692	0.0639432	0.132159	0.143137	0.0804124	0.02	0.0873016
chr10	11250000	11275000	11262500	2.59062e-50	275.436	19	7	7	14	3	11	6	26	21	10	5	371	715	744	665	520	563	227	510	485	150	252	0.0512129	0.00979021	0.0094086	0.0210526	0.00576923	0.0195382	0.0264317	0.0509804	0.043299	0.0666667	0.0198413
chr3	124375000	124400000	124387500	3.39012e-50	274.453	18	29	37	29	17	31	13	52	22	4	14	371	715	744	665	520	563	227	510	485	150	252	0.0485175	0.0405594	0.0497312	0.043609	0.0326923	0.0550622	0.0572687	0.101961	0.0453608	0.0266667	0.0555556
chr3	124100000	124125000	124112500	6.20885e-50	272.989	17	31	34	32	17	36	16	59	24	3	11	371	715	744	665	520	563	227	510	485	150	252	0.0458221	0.0433566	0.0456989	0.0481203	0.0326923	0.0639432	0.0704846	0.115686	0.0494845	0.02	0.0436508
chr5	179250000	179275000	179262500	7.70479e-50	273.786	14	31	44	23	19	24	18	49	24	14	16	371	715	744	665	520	563	227	510	485	150	252	0.0377358	0.0433566	0.0591398	0.0345865	0.0365385	0.0426288	0.0792952	0.0960784	0.0494845	0.0933333	0.0634921
chr16	2150000	2175000	2162500	2.02437e-49	271.419	18	27	30	33	25	29	18	65	32	2	19	371	715	744	665	520	563	227	510	485	150	252	0.0485175	0.0377622	0.0403226	0.0496241	0.0480769	0.0515098	0.0792952	0.127451	0.0659794	0.0133333	0.0753968
chr7	130575000	130600000	130587500	4.08518e-49	273.401	61	108	94	98	83	107	41	113	96	14	34	371	715	744	665	520	563	227	510	485	150	252	0.16442	0.151049	0.126344	0.147368	0.159615	0.190053	0.180617	0.221569	0.197938	0.0933333	0.134921
chr16	2075000	2100000	2087500	8.92555e-49	267.769	16	20	25	25	22	20	17	57	27	3	14	371	715	744	665	520	563	227	510	485	150	252	0.0431267	0.027972	0.0336022	0.037594	0.0423077	0.035524	0.0748899	0.111765	0.0556701	0.02	0.0555556
chr3	124150000	124175000	124162500	3.69164e-48	264.373	20	26	31	34	24	41	17	65	26	4	9	371	715	744	665	520	563	227	510	485	150	252	0.0539084	0.0363636	0.0416667	0.0511278	0.0461538	0.0728242	0.0748899	0.127451	0.0536082	0.0266667	0.0357143
chr20	62075000	62100000	62087500	7.47964e-48	265.502	56	122	91	78	53	53	44	81	46	10	25	371	715	744	665	520	563	227	510	485	150	252	0.150943	0.170629	0.122312	0.117293	0.101923	0.0941385	0.193833	0.158824	0.0948454	0.0666667	0.0992063
chr12	58200000	58225000	58212500	2.4262e-47	264.628	23	36	46	37	28	20	6	43	43	16	25	371	715	744	665	520	563	227	510	485	150	252	0.0619946	0.0503497	0.061828	0.0556391	0.0538462	0.035524	0.0264317	0.0843137	0.0886598	0.106667	0.0992063
chr3	124125000	124150000	124137500	6.60458e-47	258.245	17	21	30	34	22	40	16	65	27	4	9	371	715	744	665	520	563	227	510	485	150	252	0.0458221	0.0293706	0.0403226	0.0511278	0.0423077	0.071048	0.0704846	0.127451	0.0556701	0.0266667	0.0357143
chr10	3125000	3150000	3137500	1.27385e-46	257.537	22	9	9	17	5	13	7	25	21	12	5	371	715	744	665	520	563	227	510	485	150	252	0.0592992	0.0125874	0.0120968	0.0255639	0.00961538	0.0230906	0.030837	0.0490196	0.043299	0.08	0.0198413
chr20	62025000	62050000	62037500	4.78039e-46	255.496	59	120	92	86	52	50	49	90	47	10	28	371	715	744	665	520	563	227	510	485	150	252	0.15903	0.167832	0.123656	0.129323	0.1	0.0888099	0.215859	0.176471	0.0969072	0.0666667	0.111111
chr5	179125000	179150000	179137500	5.25318e-46	255.209	21	52	39	32	24	23	15	52	22	10	30	371	715	744	665	520	563	227	510	485	150	252	0.0566038	0.0727273	0.0524194	0.0481203	0.0461538	0.0408526	0.0660793	0.101961	0.0453608	0.0666667	0.119048
chr7	130600000	130625000	130612500	6.5547e-46	256.755	65	109	100	105	91	108	47	120	101	15	38	371	715	744	665	520	563	227	510	485	150	252	0.175202	0.152448	0.134409	0.157895	0.175	0.191829	0.207048	0.235294	0.208247	0.1	0.150794
chr12	49250000	49275000	49262500	1.35581e-45	254.898	25	44	51	41	33	24	13	48	50	21	35	371	715	744	665	520	563	227	510	485	150	252	0.0673854	0.0615385	0.0685484	0.0616541	0.0634615	0.0426288	0.0572687	0.0941176	0.103093	0.14	0.138889
chr5	179275000	179300000	179287500	1.76148e-45	252.393	24	54	47	33	26	20	16	57	20	10	30	371	715	744	665	520	563	227	510	485	150	252	0.06469	0.0755245	0.063172	0.0496241	0.05	0.035524	0.0704846	0.111765	0.0412371	0.0666667	0.119048
chr13	36500000	36525000	36512500	2.91445e-45	249.901	15	73	84	44	25	33	35	35	19	5	18	371	715	744	665	520	563	227	510	485	150	252	0.0404313	0.102098	0.112903	0.0661654	0.0480769	0.0586146	0.154185	0.0686275	0.0391753	0.0333333	0.0714286
chr22	41800000	41825000	41812500	3.50906e-45	249.062	25	20	16	21	13	18	10	22	36	1	11	371	715	744	665	520	563	227	510	485	150	252	0.0673854	0.027972	0.0215054	0.0315789	0.025	0.0319716	0.0440529	0.0431373	0.0742268	0.00666667	0.0436508
chr20	62050000	62075000	62062500	4.49388e-45	250.032	53	112	96	80	49	45	50	110	43	9	30	371	715	744	665	520	563	227	510	485	150	252	0.142857	0.156643	0.129032	0.120301	0.0942308	0.079929	0.220264	0.215686	0.0886598	0.06	0.119048
chr5	179300000	179325000	179312500	4.61668e-45	250.127	27	51	44	30	23	16	16	60	18	10	27	371	715	744	665	520	563	227	510	485	150	252	0.0727763	0.0713287	0.0591398	0.0451128	0.0442308	0.0284192	0.0704846	0.117647	0.0371134	0.0666667	0.107143
chr10	11125000	11150000	11137500	7.78121e-45	248.728	21	11	13	15	8	14	7	21	23	10	5	371	715	744	665	520	563	227	510	485	150	252	0.0566038	0.0153846	0.0174731	0.0225564	0.0153846	0.0248668	0.030837	0.0411765	0.0474227	0.0666667	0.0198413
chr21	40625000	40650000	40637500	1.8601e-44	248.81	2	5	3	0	0	1	5	4	3	0	6	371	715	744	665	520	563	227	510	485	150	252	0.00539084	0.00699301	0.00403226	0	0	0.0017762	0.0220264	0.00784314	0.00618557	0	0.0238095
chr12	58225000	58250000	58237500	2.29681e-44	248.217	29	49	59	54	44	37	18	55	55	25	35	371	715	744	665	520	563	227	510	485	150	252	0.0781671	0.0685315	0.0793011	0.081203	0.0846154	0.0657194	0.0792952	0.107843	0.113402	0.166667	0.138889
chr10	3150000	3175000	3162500	3.41663e-44	245.395	36	31	29	23	21	22	15	28	46	2	15	371	715	744	665	520	563	227	510	485	150	252	0.097035	0.0433566	0.0389785	0.0345865	0.0403846	0.0390764	0.0660793	0.054902	0.0948454	0.0133333	0.0595238
chr7	130625000	130650000	130637500	1.30847e-43	244.979	65	98	102	109	96	110	43	132	103	16	36	371	715	744	665	520	563	227	510	485	150	252	0.175202	0.137063	0.137097	0.16391	0.184615	0.195382	0.189427	0.258824	0.212371	0.106667	0.142857
chr20	61950000	61975000	61962500	3.38391e-43	240.505	48	101	97	82	47	42	53	125	42	11	33	371	715	744	665	520	563	227	510	485	150	252	0.12938	0.141259	0.130376	0.123308	0.0903846	0.0746004	0.23348	0.245098	0.0865979	0.0733333	0.130952
chr14	105950000	105975000	105962500	3.92707e-43	244.164	8	26	9	15	9	9	15	14	4	1	4	371	715	744	665	520	563	227	510	485	150	252	0.0215633	0.0363636	0.0120968	0.0225564	0.0173077	0.0159858	0.0660793	0.027451	0.00824742	0.00666667	0.015873
chr12	49275000	49300000	49287500	4.2758e-43	241.578	33	17	27	25	33	28	7	31	16	4	20	371	715	744	665	520	563	227	510	485	150	252	0.0889488	0.0237762	0.0362903	0.037594	0.0634615	0.0497336	0.030837	0.0607843	0.0329897	0.0266667	0.0793651
chr12	49225000	49250000	49237500	4.43326e-43	241.042	29	19	19	19	26	21	9	30	16	5	18	371	715	744	665	520	563	227	510	485	150	252	0.0781671	0.0265734	0.0255376	0.0285714	0.05	0.0373002	0.0396476	0.0588235	0.0329897	0.0333333	0.0714286
chr22	41850000	41875000	41862500	4.6985e-43	238.243	9	12	11	12	3	12	10	11	29	2	6	371	715	744	665	520	563	227	510	485	150	252	0.0242588	0.0167832	0.0147849	0.0180451	0.00576923	0.0213144	0.0440529	0.0215686	0.0597938	0.0133333	0.0238095
chr22	41825000	41850000	41837500	4.6985e-43	238.421	15	15	13	15	7	14	7	16	36	1	7	371	715	744	665	520	563	227	510	485	150	252	0.0404313	0.020979	0.0174731	0.0225564	0.0134615	0.0248668	0.030837	0.0313725	0.0742268	0.00666667	0.0277778
chr6	163950000	163975000	163962500	6.06216e-43	244.23	16	27	27	45	31	36	7	20	21	20	14	371	715	744	665	520	563	227	510	485	150	252	0.0431267	0.0377622	0.0362903	0.0676692	0.0596154	0.0639432	0.030837	0.0392157	0.043299	0.133333	0.0555556
chr3	124075000	124100000	124087500	1.04256e-42	238.107	16	20	32	28	23	34	16	61	25	3	8	371	715	744	665	520	563	227	510	485	150	252	0.0431267	0.027972	0.0430108	0.0421053	0.0442308	0.0603908	0.0704846	0.119608	0.0515464	0.02	0.031746
chr12	58175000	58200000	58187500	1.13148e-42	238.727	27	17	17	15	24	17	9	24	20	5	17	371	715	744	665	520	563	227	510	485	150	252	0.0727763	0.0237762	0.0228495	0.0225564	0.0461538	0.0301954	0.0396476	0.0470588	0.0412371	0.0333333	0.0674603
chr19	4325000	4350000	4337500	1.66022e-42	239.951	2	3	1	3	3	1	9	13	3	0	2	371	715	744	665	520	563	227	510	485	150	252	0.00539084	0.0041958	0.00134409	0.00451128	0.00576923	0.0017762	0.0396476	0.0254902	0.00618557	0	0.00793651
chr6	163925000	163950000	163937500	1.77482e-42	240.576	36	73	46	54	36	33	13	53	58	10	36	371	715	744	665	520	563	227	510	485	150	252	0.097035	0.102098	0.061828	0.081203	0.0692308	0.0586146	0.0572687	0.103922	0.119588	0.0666667	0.142857
chr20	62100000	62125000	62112500	1.88868e-42	236.486	46	104	101	82	53	44	53	125	47	10	38	371	715	744	665	520	563	227	510	485	150	252	0.123989	0.145455	0.135753	0.123308	0.101923	0.0781528	0.23348	0.245098	0.0969072	0.0666667	0.150794
chr21	40650000	40675000	40662500	3.91571e-42	236.316	3	25	24	10	6	14	17	17	5	1	7	371	715	744	665	520	563	227	510	485	150	252	0.00808625	0.034965	0.0322581	0.0150376	0.0115385	0.0248668	0.0748899	0.0333333	0.0103093	0.00666667	0.0277778
chr20	62000000	62025000	62012500	1.1821e-41	232.312	39	105	98	82	52	48	49	114	51	15	42	371	715	744	665	520	563	227	510	485	150	252	0.105121	0.146853	0.13172	0.123308	0.1	0.0852575	0.215859	0.223529	0.105155	0.1	0.166667
chr20	56000000	56025000	56012500	1.46616e-41	231.547	35	101	89	80	51	45	45	103	53	17	43	371	715	744	665	520	563	227	510	485	150	252	0.0943396	0.141259	0.119624	0.120301	0.0980769	0.079929	0.198238	0.201961	0.109278	0.113333	0.170635
chr12	58250000	58275000	58262500	1.64259e-41	232.871	25	14	16	14	21	16	6	27	22	6	18	371	715	744	665	520	563	227	510	485	150	252	0.0673854	0.0195804	0.0215054	0.0210526	0.0403846	0.0284192	0.0264317	0.0529412	0.0453608	0.04	0.0714286
chr20	55975000	56000000	55987500	1.78163e-41	230.867	34	89	87	72	44	46	39	88	48	15	37	371	715	744	665	520	563	227	510	485	150	252	0.0916442	0.124476	0.116935	0.108271	0.0846154	0.0817052	0.171806	0.172549	0.0989691	0.1	0.146825
chr15	25300000	25325000	25312500	2.18595e-41	230.445	12	40	87	79	57	67	13	12	17	12	18	371	715	744	665	520	563	227	510	485	150	252	0.032345	0.0559441	0.116935	0.118797	0.109615	0.119005	0.0572687	0.0235294	0.0350515	0.08	0.0714286
chr16	2050000	2075000	2062500	2.30535e-41	232.052	21	23	19	25	17	13	19	57	26	3	13	371	715	744	665	520	563	227	510	485	150	252	0.0566038	0.0321678	0.0255376	0.037594	0.0326923	0.0230906	0.0837004	0.111765	0.0536082	0.02	0.0515873
chr16	2175000	2200000	2187500	4.79176e-41	230.159	23	28	24	28	23	13	22	61	30	3	15	371	715	744	665	520	563	227	510	485	150	252	0.0619946	0.0391608	0.0322581	0.0421053	0.0442308	0.0230906	0.0969163	0.119608	0.0618557	0.02	0.0595238
chr12	49300000	49325000	49312500	6.17707e-41	229.607	24	17	16	10	23	16	7	28	24	5	15	371	715	744	665	520	563	227	510	485	150	252	0.06469	0.0237762	0.0215054	0.0150376	0.0442308	0.0284192	0.030837	0.054902	0.0494845	0.0333333	0.0595238
chr12	58275000	58300000	58287500	6.17707e-41	229.667	23	19	17	11	21	17	8	29	24	4	16	371	715	744	665	520	563	227	510	485	150	252	0.0619946	0.0265734	0.0228495	0.0165414	0.0403846	0.0301954	0.0352423	0.0568627	0.0494845	0.0266667	0.0634921
chr20	61975000	62000000	61987500	7.80995e-41	227.561	23	35	38	31	20	25	13	30	49	10	26	371	715	744	665	520	563	227	510	485	150	252	0.0619946	0.048951	0.0510753	0.0466165	0.0384615	0.044405	0.0572687	0.0588235	0.101031	0.0666667	0.103175
chr3	124400000	124425000	124412500	8.48347e-41	228.846	15	18	31	22	19	27	15	56	22	4	6	371	715	744	665	520	563	227	510	485	150	252	0.0404313	0.0251748	0.0416667	0.0330827	0.0365385	0.0479574	0.0660793	0.109804	0.0453608	0.0266667	0.0238095
chr14	105975000	106000000	105987500	1.115e-40	231.042	14	43	22	17	13	14	18	21	5	3	10	371	715	744	665	520	563	227	510	485	150	252	0.0377358	0.0601399	0.0295699	0.0255639	0.025	0.0248668	0.0792952	0.0411765	0.0103093	0.02	0.0396825
chr15	25625000	25650000	25637500	1.17201e-40	226.813	13	41	88	80	59	64	13	11	17	14	17	371	715	744	665	520	563	227	510	485	150	252	0.0350404	0.0573427	0.11828	0.120301	0.113462	0.113677	0.0572687	0.0215686	0.0350515	0.0933333	0.0674603
chr14	105275000	105300000	105287500	1.2281e-40	230.002	16	51	33	23	17	20	21	24	10	8	14	371	715	744	665	520	563	227	510	485	150	252	0.0431267	0.0713287	0.0443548	0.0345865	0.0326923	0.035524	0.092511	0.0470588	0.0206186	0.0533333	0.0555556
chr20	61900000	61925000	61912500	1.71231e-40	225.716	22	37	42	28	15	25	11	27	50	9	26	371	715	744	665	520	563	227	510	485	150	252	0.0592992	0.0517483	0.0564516	0.0421053	0.0288462	0.044405	0.0484581	0.0529412	0.103093	0.06	0.103175
chr17	1000000	1025000	1012500	2.13594e-40	227.681	17	12	9	5	10	10	20	31	7	1	9	371	715	744	665	520	563	227	510	485	150	252	0.0458221	0.0167832	0.0120968	0.0075188	0.0192308	0.017762	0.0881057	0.0607843	0.014433	0.00666667	0.0357143
chr3	63875000	63900000	63887500	2.34852e-40	226.593	9	13	28	18	14	17	10	39	22	5	6	371	715	744	665	520	563	227	510	485	150	252	0.0242588	0.0181818	0.0376344	0.0270677	0.0269231	0.0301954	0.0440529	0.0764706	0.0453608	0.0333333	0.0238095
chr21	40600000	40625000	40612500	2.8394e-40	226.604	7	44	44	19	11	22	20	26	11	3	9	371	715	744	665	520	563	227	510	485	150	252	0.0188679	0.0615385	0.0591398	0.0285714	0.0211538	0.0390764	0.0881057	0.0509804	0.0226804	0.02	0.0357143
chr20	56025000	56050000	56037500	3.11583e-40	224.277	20	39	51	26	16	23	11	27	47	12	26	371	715	744	665	520	563	227	510	485	150	252	0.0539084	0.0545455	0.0685484	0.0390977	0.0307692	0.0408526	0.0484581	0.0529412	0.0969072	0.08	0.103175
chr21	40675000	40700000	40687500	4.65114e-40	224.985	8	54	55	23	13	29	22	27	16	4	9	371	715	744	665	520	563	227	510	485	150	252	0.0215633	0.0755245	0.0739247	0.0345865	0.025	0.0515098	0.0969163	0.0529412	0.0329897	0.0266667	0.0357143
chr17	900000	925000	912500	6.03789e-40	225.065	18	12	10	8	11	9	21	33	6	1	12	371	715	744	665	520	563	227	510	485	150	252	0.0485175	0.0167832	0.0134409	0.0120301	0.0211538	0.0159858	0.092511	0.0647059	0.0123711	0.00666667	0.047619
chr22	38325000	38350000	38337500	7.65152e-40	222.648	10	12	9	12	3	11	11	9	25	3	4	371	715	744	665	520	563	227	510	485	150	252	0.0269542	0.0167832	0.0120968	0.0180451	0.00576923	0.0195382	0.0484581	0.0176471	0.0515464	0.02	0.015873
chr7	130550000	130575000	130562500	7.66824e-40	226.427	58	81	105	105	88	99	37	126	90	15	30	371	715	744	665	520	563	227	510	485	150	252	0.156334	0.113287	0.141129	0.157895	0.169231	0.175844	0.162996	0.247059	0.185567	0.1	0.119048
chr13	36275000	36300000	36287500	1.0171e-39	223.271	16	76	93	51	27	36	35	31	25	5	20	371	715	744	665	520	563	227	510	485	150	252	0.0431267	0.106294	0.125	0.0766917	0.0519231	0.0639432	0.154185	0.0607843	0.0515464	0.0333333	0.0793651
chr14	105925000	105950000	105937500	1.03752e-39	224.984	17	71	45	37	19	24	25	24	17	11	18	371	715	744	665	520	563	227	510	485	150	252	0.0458221	0.0993007	0.0604839	0.0556391	0.0365385	0.0426288	0.110132	0.0470588	0.0350515	0.0733333	0.0714286
chr14	105250000	105275000	105262500	1.03955e-39	224.517	21	82	50	42	25	27	28	33	23	14	22	371	715	744	665	520	563	227	510	485	150	252	0.0566038	0.114685	0.0672043	0.0631579	0.0480769	0.0479574	0.123348	0.0647059	0.0474227	0.0933333	0.0873016
chr10	78775000	78800000	78787500	1.11428e-39	223.638	38	30	30	22	19	24	16	35	50	3	18	371	715	744	665	520	563	227	510	485	150	252	0.102426	0.041958	0.0403226	0.0330827	0.0365385	0.0426288	0.0704846	0.0686275	0.103093	0.02	0.0714286
chr14	106000000	106025000	106012500	1.61999e-39	223.219	25	97	61	45	32	28	31	41	31	11	24	371	715	744	665	520	563	227	510	485	150	252	0.0673854	0.135664	0.0819892	0.0676692	0.0615385	0.0497336	0.136564	0.0803922	0.0639175	0.0733333	0.0952381
chr10	78800000	78825000	78812500	1.74146e-39	222.494	40	35	28	22	19	23	18	37	61	3	19	371	715	744	665	520	563	227	510	485	150	252	0.107817	0.048951	0.0376344	0.0330827	0.0365385	0.0408526	0.0792952	0.072549	0.125773	0.02	0.0753968
chr10	3100000	3125000	3112500	5.85227e-39	219.601	40	40	36	30	20	26	18	51	59	3	19	371	715	744	665	520	563	227	510	485	150	252	0.107817	0.0559441	0.0483871	0.0451128	0.0384615	0.0461812	0.0792952	0.1	0.121649	0.02	0.0753968
chr10	3175000	3200000	3187500	5.85227e-39	219.612	44	40	42	28	23	29	23	62	59	3	25	371	715	744	665	520	563	227	510	485	150	252	0.118598	0.0559441	0.0564516	0.0421053	0.0442308	0.0515098	0.101322	0.121569	0.121649	0.02	0.0992063
chr19	550000	575000	562500	5.97065e-39	221.557	8	8	8	11	7	5	15	31	7	2	4	371	715	744	665	520	563	227	510	485	150	252	0.0215633	0.0111888	0.0107527	0.0165414	0.0134615	0.00888099	0.0660793	0.0607843	0.014433	0.0133333	0.015873
chr12	49325000	49350000	49337500	9.89452e-39	218.864	24	15	16	11	22	15	7	28	25	4	15	371	715	744	665	520	563	227	510	485	150	252	0.06469	0.020979	0.0215054	0.0165414	0.0423077	0.026643	0.030837	0.054902	0.0515464	0.0266667	0.0595238
chr1	6025000	6050000	6037500	1.50618e-38	224.058	19	26	16	20	12	12	6	28	33	11	9	371	715	744	665	520	563	227	510	485	150	252	0.0512129	0.0363636	0.0215054	0.0300752	0.0230769	0.0213144	0.0264317	0.054902	0.0680412	0.0733333	0.0357143
chr22	38300000	38325000	38312500	1.79563e-38	215.856	9	8	8	5	3	6	9	12	23	6	7	371	715	744	665	520	563	227	510	485	150	252	0.0242588	0.0111888	0.0107527	0.0075188	0.00576923	0.0106572	0.0396476	0.0235294	0.0474227	0.04	0.0277778
chr3	124425000	124450000	124437500	2.17165e-38	217.07	17	43	50	44	44	54	9	24	14	6	5	371	715	744	665	520	563	227	510	485	150	252	0.0458221	0.0601399	0.0672043	0.0661654	0.0846154	0.0959147	0.0396476	0.0470588	0.028866	0.04	0.0198413
chr14	105900000	105925000	105912500	2.19123e-38	217.496	31	104	72	51	35	38	35	41	33	11	24	371	715	744	665	520	563	227	510	485	150	252	0.083558	0.145455	0.0967742	0.0766917	0.0673077	0.0674956	0.154185	0.0803922	0.0680412	0.0733333	0.0952381
chr20	61925000	61950000	61937500	2.43852e-38	215.05	23	43	51	27	16	27	11	31	50	13	26	371	715	744	665	520	563	227	510	485	150	252	0.0619946	0.0601399	0.0685484	0.0406015	0.0307692	0.0479574	0.0484581	0.0607843	0.103093	0.0866667	0.103175
chr5	179325000	179350000	179337500	2.76955e-38	217.572	27	52	47	33	19	17	16	60	17	10	21	371	715	744	665	520	563	227	510	485	150	252	0.0727763	0.0727273	0.063172	0.0496241	0.0365385	0.0301954	0.0704846	0.117647	0.0350515	0.0666667	0.0833333
chr10	11275000	11300000	11287500	3.06512e-38	215.998	42	42	46	34	29	30	29	68	65	4	29	371	715	744	665	520	563	227	510	485	150	252	0.113208	0.0587413	0.061828	0.0511278	0.0557692	0.053286	0.127753	0.133333	0.134021	0.0266667	0.115079
chr3	63925000	63950000	63937500	3.56162e-38	215.917	20	47	46	43	45	52	9	21	17	5	6	371	715	744	665	520	563	227	510	485	150	252	0.0539084	0.0657343	0.061828	0.0646617	0.0865385	0.0923623	0.0396476	0.0411765	0.0350515	0.0333333	0.0238095
chr22	41900000	41925000	41912500	9.54795e-38	211.969	16	12	12	8	5	7	12	19	27	4	11	371	715	744	665	520	563	227	510	485	150	252	0.0431267	0.0167832	0.016129	0.0120301	0.00961538	0.0124334	0.0528634	0.0372549	0.0556701	0.0266667	0.0436508
chr22	41875000	41900000	41887500	9.54795e-38	212.083	12	8	9	7	3	6	11	14	27	5	10	371	715	744	665	520	563	227	510	485	150	252	0.032345	0.0111888	0.0120968	0.0105263	0.00576923	0.0106572	0.0484581	0.027451	0.0556701	0.0333333	0.0396825
chr3	63900000	63925000	63912500	1.38247e-37	212.982	13	9	15	14	5	6	8	9	25	3	6	371	715	744	665	520	563	227	510	485	150	252	0.0350404	0.0125874	0.0201613	0.0210526	0.00961538	0.0106572	0.0352423	0.0176471	0.0515464	0.02	0.0238095
chr22	41775000	41800000	41787500	2.91869e-37	209.466	19	14	12	14	6	9	13	22	29	4	14	371	715	744	665	520	563	227	510	485	150	252	0.0512129	0.0195804	0.016129	0.0210526	0.0115385	0.0159858	0.0572687	0.0431373	0.0597938	0.0266667	0.0555556
chr3	63950000	63975000	63962500	5.44269e-37	210.022	12	8	13	10	6	6	7	5	25	3	5	371	715	744	665	520	563	227	510	485	150	252	0.032345	0.0111888	0.0174731	0.0150376	0.0115385	0.0106572	0.030837	0.00980392	0.0515464	0.02	0.0198413
chr19	575000	600000	587500	6.47107e-37	210.987	10	16	16	16	11	6	20	46	11	3	7	371	715	744	665	520	563	227	510	485	150	252	0.0269542	0.0223776	0.0215054	0.0240602	0.0211538	0.0106572	0.0881057	0.0901961	0.0226804	0.02	0.0277778
chr6	163900000	163925000	163912500	7.41143e-37	212.912	45	75	56	72	49	46	20	75	71	20	40	371	715	744	665	520	563	227	510	485	150	252	0.121294	0.104895	0.0752688	0.108271	0.0942308	0.0817052	0.0881057	0.147059	0.146392	0.133333	0.15873
chr20	3150000	3175000	3162500	8.04894e-37	207.618	21	43	50	30	17	25	11	28	43	17	27	371	715	744	665	520	563	227	510	485	150	252	0.0566038	0.0601399	0.0672043	0.0451128	0.0326923	0.044405	0.0484581	0.054902	0.0886598	0.113333	0.107143
chr17	1025000	1050000	1037500	1.25178e-36	208.833	22	18	17	12	10	13	24	47	8	4	13	371	715	744	665	520	563	227	510	485	150	252	0.0592992	0.0251748	0.0228495	0.0180451	0.0192308	0.0230906	0.105727	0.0921569	0.0164948	0.0266667	0.0515873
chr1	6000000	6025000	6012500	1.30984e-36	213.353	29	36	22	23	12	18	7	29	35	9	13	371	715	744	665	520	563	227	510	485	150	252	0.0781671	0.0503497	0.0295699	0.0345865	0.0230769	0.0319716	0.030837	0.0568627	0.0721649	0.06	0.0515873
chr19	600000	625000	612500	2.46741e-36	207.607	16	24	23	31	18	12	23	59	14	4	8	371	715	744	665	520	563	227	510	485	150	252	0.0431267	0.0335664	0.030914	0.0466165	0.0346154	0.0213144	0.101322	0.115686	0.028866	0.0266667	0.031746
chr14	105300000	105325000	105312500	3.28307e-36	206.811	37	110	84	53	36	37	41	47	40	9	29	371	715	744	665	520	563	227	510	485	150	252	0.0997305	0.153846	0.112903	0.0796992	0.0692308	0.0657194	0.180617	0.0921569	0.0824742	0.06	0.115079
chr22	38275000	38300000	38287500	3.67945e-36	204.029	22	19	17	18	9	14	15	25	27	4	14	371	715	744	665	520	563	227	510	485	150	252	0.0592992	0.0265734	0.0228495	0.0270677	0.0173077	0.0248668	0.0660793	0.0490196	0.0556701	0.0266667	0.0555556
chr1	6075000	6100000	6087500	4.43033e-36	209.979	36	64	51	51	50	45	27	85	44	8	26	371	715	744	665	520	563	227	510	485	150	252	0.097035	0.0895105	0.0685484	0.0766917	0.0961538	0.079929	0.118943	0.166667	0.0907216	0.0533333	0.103175
chr19	4300000	4325000	4312500	4.68001e-36	205.811	24	39	38	48	31	17	31	80	20	8	9	371	715	744	665	520	563	227	510	485	150	252	0.06469	0.0545455	0.0510753	0.0721805	0.0596154	0.0301954	0.136564	0.156863	0.0412371	0.0533333	0.0357143
chr10	78750000	78775000	78762500	5.7342e-36	204.972	40	48	46	35	33	33	29	70	61	5	28	371	715	744	665	520	563	227	510	485	150	252	0.107817	0.0671329	0.061828	0.0526316	0.0634615	0.0586146	0.127753	0.137255	0.125773	0.0333333	0.111111
chr20	56050000	56075000	56062500	7.19615e-36	202.907	22	42	51	30	16	25	11	26	40	18	27	371	715	744	665	520	563	227	510	485	150	252	0.0592992	0.0587413	0.0685484	0.0451128	0.0307692	0.044405	0.0484581	0.0509804	0.0824742	0.12	0.107143
chr8	87475000	87500000	87487500	8.48488e-36	209.805	6	52	37	16	14	12	14	27	12	1	11	371	715	744	665	520	563	227	510	485	150	252	0.0161725	0.0727273	0.0497312	0.0240602	0.0269231	0.0213144	0.061674	0.0529412	0.0247423	0.00666667	0.0436508
chr20	3175000	3200000	3187500	1.17775e-35	201.738	23	46	30	30	24	15	19	48	38	10	22	371	715	744	665	520	563	227	510	485	150	252	0.0619946	0.0643357	0.0403226	0.0451128	0.0461538	0.026643	0.0837004	0.0941176	0.0783505	0.0666667	0.0873016
chr1	6100000	6125000	6112500	1.23581e-35	207.248	37	62	48	49	49	44	33	97	44	10	24	371	715	744	665	520	563	227	510	485	150	252	0.0997305	0.0867133	0.0645161	0.0736842	0.0942308	0.0781528	0.145374	0.190196	0.0907216	0.0666667	0.0952381
chr13	36250000	36275000	36262500	1.57413e-35	203.034	20	73	101	55	24	38	33	35	25	4	21	371	715	744	665	520	563	227	510	485	150	252	0.0539084	0.102098	0.135753	0.0827068	0.0461538	0.0674956	0.145374	0.0686275	0.0515464	0.0266667	0.0833333
chr7	130650000	130675000	130662500	2.97963e-35	204.02	53	67	98	91	76	94	40	125	89	12	29	371	715	744	665	520	563	227	510	485	150	252	0.142857	0.0937063	0.13172	0.136842	0.146154	0.166963	0.176211	0.245098	0.183505	0.08	0.115079
chr20	62125000	62150000	62137500	4.10771e-35	199.002	20	42	23	27	13	13	17	48	32	11	16	371	715	744	665	520	563	227	510	485	150	252	0.0539084	0.0587413	0.030914	0.0406015	0.025	0.0230906	0.0748899	0.0941176	0.0659794	0.0733333	0.0634921
chr12	49200000	49225000	49212500	1.34581e-34	198.879	18	16	11	9	19	12	9	28	25	4	10	371	715	744	665	520	563	227	510	485	150	252	0.0485175	0.0223776	0.0147849	0.0135338	0.0365385	0.0213144	0.0396476	0.054902	0.0515464	0.0266667	0.0396825
chr20	3200000	3225000	3212500	1.85999e-34	195.729	23	41	23	21	12	12	17	45	23	10	17	371	715	744	665	520	563	227	510	485	150	252	0.0619946	0.0573427	0.030914	0.0315789	0.0230769	0.0213144	0.0748899	0.0882353	0.0474227	0.0666667	0.0674603
chr3	63850000	63875000	63862500	1.88223e-34	197.75	11	8	12	10	5	6	5	6	24	4	5	371	715	744	665	520	563	227	510	485	150	252	0.0296496	0.0111888	0.016129	0.0150376	0.00961538	0.0106572	0.0220264	0.0117647	0.0494845	0.0266667	0.0198413
chr5	179100000	179125000	179112500	2.1555e-34	198.724	25	48	38	28	17	14	14	56	16	10	18	371	715	744	665	520	563	227	510	485	150	252	0.0673854	0.0671329	0.0510753	0.0421053	0.0326923	0.0248668	0.061674	0.109804	0.0329897	0.0666667	0.0714286
chr14	105200000	105225000	105212500	2.90277e-34	197.016	36	126	92	62	37	38	45	49	40	13	30	371	715	744	665	520	563	227	510	485	150	252	0.097035	0.176224	0.123656	0.0932331	0.0711538	0.0674956	0.198238	0.0960784	0.0824742	0.0866667	0.119048
chr14	105875000	105900000	105887500	2.90277e-34	197.114	39	135	101	63	42	49	47	53	45	13	36	371	715	744	665	520	563	227	510	485	150	252	0.105121	0.188811	0.135753	0.0947368	0.0807692	0.0870337	0.207048	0.103922	0.0927835	0.0866667	0.142857
chr1	32575000	32600000	32587500	3.83126e-34	199.237	32	62	45	46	48	43	39	118	48	14	28	371	715	744	665	520	563	227	510	485	150	252	0.0862534	0.0867133	0.0604839	0.0691729	0.0923077	0.0763766	0.171806	0.231373	0.0989691	0.0933333	0.111111
chr1	6175000	6200000	6187500	3.83126e-34	199.13	36	70	45	47	50	44	35	115	45	13	28	371	715	744	665	520	563	227	510	485	150	252	0.097035	0.0979021	0.0604839	0.0706767	0.0961538	0.0781528	0.154185	0.22549	0.0927835	0.0866667	0.111111
chr1	6150000	6175000	6162500	3.83126e-34	198.936	39	66	47	48	50	45	34	108	43	13	26	371	715	744	665	520	563	227	510	485	150	252	0.105121	0.0923077	0.063172	0.0721805	0.0961538	0.079929	0.14978	0.211765	0.0886598	0.0866667	0.103175
chr20	55950000	55975000	55962500	5.23361e-34	193.453	25	37	24	21	11	12	14	41	16	9	13	371	715	744	665	520	563	227	510	485	150	252	0.0673854	0.0517483	0.0322581	0.0315789	0.0211538	0.0213144	0.061674	0.0803922	0.0329897	0.06	0.0515873
chr6	163975000	164000000	163987500	5.45494e-34	198.582	48	72	60	73	52	43	23	76	71	23	40	371	715	744	665	520	563	227	510	485	150	252	0.12938	0.100699	0.0806452	0.109774	0.1	0.0763766	0.101322	0.14902	0.146392	0.153333	0.15873
chr1	32600000	32625000	32612500	6.55005e-34	197.541	28	67	46	48	48	47	37	119	45	13	31	371	715	744	665	520	563	227	510	485	150	252	0.0754717	0.0937063	0.061828	0.0721805	0.0923077	0.0834813	0.162996	0.233333	0.0927835	0.0866667	0.123016
chr14	105325000	105350000	105337500	7.56503e-34	194.821	42	150	124	67	55	59	48	64	51	14	39	371	715	744	665	520	563	227	510	485	150	252	0.113208	0.20979	0.166667	0.100752	0.105769	0.104796	0.211454	0.12549	0.105155	0.0933333	0.154762
chr21	40575000	40600000	40587500	1.11068e-33	193.993	10	61	62	28	13	31	28	36	19	7	12	371	715	744	665	520	563	227	510	485	150	252	0.0269542	0.0853147	0.0833333	0.0421053	0.025	0.0550622	0.123348	0.0705882	0.0391753	0.0466667	0.047619
chr7	130675000	130700000	130687500	1.65853e-33	195.269	47	63	90	82	69	83	36	112	87	11	30	371	715	744	665	520	563	227	510	485	150	252	0.126685	0.0881119	0.120968	0.123308	0.132692	0.147425	0.15859	0.219608	0.179381	0.0733333	0.119048
chr1	5975000	6000000	5987500	1.66882e-33	195.346	31	70	42	49	49	49	33	117	43	13	33	371	715	744	665	520	563	227	510	485	150	252	0.083558	0.0979021	0.0564516	0.0736842	0.0942308	0.0870337	0.145374	0.229412	0.0886598	0.0866667	0.130952
chr1	6200000	6225000	6212500	2.01183e-33	194.737	35	68	47	51	46	49	33	118	44	13	29	371	715	744	665	520	563	227	510	485	150	252	0.0943396	0.0951049	0.063172	0.0766917	0.0884615	0.0870337	0.145374	0.231373	0.0907216	0.0866667	0.115079
chr10	11100000	11125000	11112500	2.26341e-33	192.376	41	51	50	33	38	40	29	75	58	5	29	371	715	744	665	520	563	227	510	485	150	252	0.110512	0.0713287	0.0672043	0.0496241	0.0730769	0.071048	0.127753	0.147059	0.119588	0.0333333	0.115079
chr12	58150000	58175000	58162500	2.2637e-33	192.815	31	53	21	21	22	18	11	23	24	5	19	371	715	744	665	520	563	227	510	485	150	252	0.083558	0.0741259	0.0282258	0.0315789	0.0423077	0.0319716	0.0484581	0.045098	0.0494845	0.0333333	0.0753968
chr13	78200000	78225000	78212500	2.56474e-33	192.241	20	79	97	53	28	30	32	33	28	4	24	371	715	744	665	520	563	227	510	485	150	252	0.0539084	0.11049	0.130376	0.0796992	0.0538462	0.053286	0.140969	0.0647059	0.057732	0.0266667	0.0952381
chr10	78825000	78850000	78837500	2.56935e-33	191.976	42	50	49	37	38	40	29	74	50	5	31	371	715	744	665	520	563	227	510	485	150	252	0.113208	0.0699301	0.0658602	0.0556391	0.0730769	0.071048	0.127753	0.145098	0.103093	0.0333333	0.123016
chr1	32625000	32650000	32637500	2.61256e-33	193.994	33	75	52	59	49	43	37	124	43	15	34	371	715	744	665	520	563	227	510	485	150	252	0.0889488	0.104895	0.0698925	0.0887218	0.0942308	0.0763766	0.162996	0.243137	0.0886598	0.1	0.134921
chr1	6050000	6075000	6062500	3.7811e-33	193.041	34	87	59	61	45	47	37	128	44	16	37	371	715	744	665	520	563	227	510	485	150	252	0.0916442	0.121678	0.0793011	0.0917293	0.0865385	0.0834813	0.162996	0.25098	0.0907216	0.106667	0.146825
chr20	3125000	3150000	3137500	4.66545e-33	188.776	26	36	23	19	10	11	16	43	17	7	12	371	715	744	665	520	563	227	510	485	150	252	0.0700809	0.0503497	0.030914	0.0285714	0.0192308	0.0195382	0.0704846	0.0843137	0.0350515	0.0466667	0.047619
chr8	87450000	87475000	87462500	4.95865e-33	195.102	6	52	37	16	14	12	14	27	12	1	11	371	715	744	665	520	563	227	510	485	150	252	0.0161725	0.0727273	0.0497312	0.0240602	0.0269231	0.0213144	0.061674	0.0529412	0.0247423	0.00666667	0.0436508
chr10	79700000	79725000	79712500	5.1622e-33	190.394	37	51	54	45	44	47	29	74	46	5	24	371	715	744	665	520	563	227	510	485	150	252	0.0997305	0.0713287	0.0725806	0.0676692	0.0846154	0.0834813	0.127753	0.145098	0.0948454	0.0333333	0.0952381
chr14	105225000	105250000	105237500	5.89113e-33	190.359	43	165	142	79	61	70	52	67	53	18	44	371	715	744	665	520	563	227	510	485	150	252	0.115903	0.230769	0.19086	0.118797	0.117308	0.124334	0.229075	0.131373	0.109278	0.12	0.174603
chr11	62500000	62525000	62512500	6.29944e-33	195.88	31	42	47	38	46	45	28	63	56	15	21	371	715	744	665	520	563	227	510	485	150	252	0.083558	0.0587413	0.063172	0.0571429	0.0884615	0.079929	0.123348	0.123529	0.115464	0.1	0.0833333
chr20	61875000	61900000	61887500	6.42254e-33	188.001	26	36	21	18	9	13	17	34	17	7	13	371	715	744	665	520	563	227	510	485	150	252	0.0700809	0.0503497	0.0282258	0.0270677	0.0173077	0.0230906	0.0748899	0.0666667	0.0350515	0.0466667	0.0515873
chr13	78225000	78250000	78237500	8.06227e-33	189.684	21	78	95	50	25	27	34	37	38	6	24	371	715	744	665	520	563	227	510	485	150	252	0.0566038	0.109091	0.127688	0.075188	0.0480769	0.0479574	0.14978	0.072549	0.0783505	0.04	0.0952381
chr20	3225000	3250000	3237500	8.68174e-33	187.27	29	39	22	15	11	15	17	32	18	7	12	371	715	744	665	520	563	227	510	485	150	252	0.0781671	0.0545455	0.0295699	0.0225564	0.0211538	0.026643	0.0748899	0.0627451	0.0371134	0.0466667	0.047619
chr11	62475000	62500000	62487500	1.00288e-32	192.62	37	47	49	45	53	38	34	78	54	18	24	371	715	744	665	520	563	227	510	485	150	252	0.0997305	0.0657343	0.0658602	0.0676692	0.101923	0.0674956	0.14978	0.152941	0.11134	0.12	0.0952381
chr11	62450000	62475000	62462500	1.00288e-32	193.021	37	50	51	45	54	42	28	72	52	17	23	371	715	744	665	520	563	227	510	485	150	252	0.0997305	0.0699301	0.0685484	0.0676692	0.103846	0.0746004	0.123348	0.141176	0.107216	0.113333	0.0912698
chr8	87500000	87525000	87512500	1.20907e-32	192.398	6	51	37	15	14	12	14	27	12	1	11	371	715	744	665	520	563	227	510	485	150	252	0.0161725	0.0713287	0.0497312	0.0225564	0.0269231	0.0213144	0.061674	0.0529412	0.0247423	0.00666667	0.0436508
chr1	6125000	6150000	6137500	1.39491e-32	190.151	35	100	60	66	53	48	39	128	53	19	35	371	715	744	665	520	563	227	510	485	150	252	0.0943396	0.13986	0.0806452	0.0992481	0.101923	0.0852575	0.171806	0.25098	0.109278	0.126667	0.138889
chr13	20200000	20225000	20212500	1.86017e-32	187.784	20	91	100	52	24	29	35	39	40	6	24	371	715	744	665	520	563	227	510	485	150	252	0.0539084	0.127273	0.134409	0.0781955	0.0461538	0.0515098	0.154185	0.0764706	0.0824742	0.04	0.0952381
chr15	43975000	44000000	43987500	2.01356e-32	187.232	14	43	88	78	52	64	14	11	15	12	14	371	715	744	665	520	563	227	510	485	150	252	0.0377358	0.0601399	0.11828	0.117293	0.1	0.113677	0.061674	0.0215686	0.0309278	0.08	0.0555556
chr3	155575000	155600000	155587500	2.49798e-32	187.453	52	55	50	66	59	54	26	80	36	5	25	371	715	744	665	520	563	227	510	485	150	252	0.140162	0.0769231	0.0672043	0.0992481	0.113462	0.0959147	0.114537	0.156863	0.0742268	0.0333333	0.0992063
chr6	158450000	158475000	158462500	3.55796e-32	189.406	48	71	51	70	45	47	23	74	64	27	44	371	715	744	665	520	563	227	510	485	150	252	0.12938	0.0993007	0.0685484	0.105263	0.0865385	0.0834813	0.101322	0.145098	0.131959	0.18	0.174603
chr12	58300000	58325000	58312500	3.77913e-32	186.773	24	50	16	16	18	13	8	20	22	4	19	371	715	744	665	520	563	227	510	485	150	252	0.06469	0.0699301	0.0215054	0.0240602	0.0346154	0.0230906	0.0352423	0.0392157	0.0453608	0.0266667	0.0753968
chr3	49575000	49600000	49587500	6.06196e-32	185.504	51	61	53	68	67	64	27	104	38	6	31	371	715	744	665	520	563	227	510	485	150	252	0.137466	0.0853147	0.0712366	0.102256	0.128846	0.113677	0.118943	0.203922	0.0783505	0.04	0.123016
chr1	201400000	201425000	201412500	7.36977e-32	186.521	39	104	59	72	53	53	39	123	59	19	35	371	715	744	665	520	563	227	510	485	150	252	0.105121	0.145455	0.0793011	0.108271	0.101923	0.0941385	0.171806	0.241176	0.121649	0.126667	0.138889
chr22	27950000	27975000	27962500	8.44912e-32	182.933	29	23	17	20	10	13	23	34	29	5	15	371	715	744	665	520	563	227	510	485	150	252	0.0781671	0.0321678	0.0228495	0.0300752	0.0192308	0.0230906	0.101322	0.0666667	0.0597938	0.0333333	0.0595238
chr13	19975000	20000000	19987500	1.00023e-31	184.126	19	92	110	51	30	28	32	34	36	7	25	371	715	744	665	520	563	227	510	485	150	252	0.0512129	0.128671	0.147849	0.0766917	0.0576923	0.0497336	0.140969	0.0666667	0.0742268	0.0466667	0.0992063
chr13	19875000	19900000	19887500	1.0073e-31	183.976	22	98	118	43	30	28	33	34	34	9	29	371	715	744	665	520	563	227	510	485	150	252	0.0592992	0.137063	0.158602	0.0646617	0.0576923	0.0497336	0.145374	0.0666667	0.0701031	0.06	0.115079
chr21	30350000	30375000	30362500	1.21686e-31	183.808	14	75	67	33	15	33	30	40	24	10	15	371	715	744	665	520	563	227	510	485	150	252	0.0377358	0.104895	0.0900538	0.0496241	0.0288462	0.0586146	0.132159	0.0784314	0.0494845	0.0666667	0.0595238
chr10	3200000	3225000	3212500	1.55934e-31	183.157	11	7	26	11	9	13	13	20	25	3	3	371	715	744	665	520	563	227	510	485	150	252	0.0296496	0.00979021	0.0349462	0.0165414	0.0173077	0.0230906	0.0572687	0.0392157	0.0515464	0.02	0.0119048
chr10	78850000	78875000	78862500	1.6625e-31	182.91	4	12	8	21	30	19	5	13	11	2	8	371	715	744	665	520	563	227	510	485	150	252	0.0107817	0.0167832	0.0107527	0.0315789	0.0576923	0.0337478	0.0220264	0.0254902	0.0226804	0.0133333	0.031746
chr17	1050000	1075000	1062500	1.68045e-31	183.904	27	27	29	21	15	15	39	86	9	12	18	371	715	744	665	520	563	227	510	485	150	252	0.0727763	0.0377622	0.0389785	0.0315789	0.0288462	0.026643	0.171806	0.168627	0.0185567	0.08	0.0714286
chr14	103925000	103950000	103937500	1.83508e-31	183.01	51	178	160	93	67	74	58	71	59	23	53	371	715	744	665	520	563	227	510	485	150	252	0.137466	0.248951	0.215054	0.13985	0.128846	0.131439	0.255507	0.139216	0.121649	0.153333	0.210317
chr14	58800000	58825000	58812500	1.87816e-31	182.806	58	183	155	96	71	74	62	69	64	23	57	371	715	744	665	520	563	227	510	485	150	252	0.156334	0.255944	0.208333	0.144361	0.136538	0.131439	0.273128	0.135294	0.131959	0.153333	0.22619
chr16	2200000	2225000	2212500	2.03746e-31	183.725	31	33	27	30	27	24	22	66	40	4	16	371	715	744	665	520	563	227	510	485	150	252	0.083558	0.0461538	0.0362903	0.0451128	0.0519231	0.0426288	0.0969163	0.129412	0.0824742	0.0266667	0.0634921
chr19	4025000	4050000	4037500	2.10685e-31	183.091	32	59	52	56	40	28	40	106	24	9	11	371	715	744	665	520	563	227	510	485	150	252	0.0862534	0.0825175	0.0698925	0.0842105	0.0769231	0.0497336	0.176211	0.207843	0.0494845	0.06	0.0436508
chr13	20225000	20250000	20237500	2.17268e-31	182.243	23	111	118	41	30	33	29	31	33	5	28	371	715	744	665	520	563	227	510	485	150	252	0.0619946	0.155245	0.158602	0.0616541	0.0576923	0.0586146	0.127753	0.0607843	0.0680412	0.0333333	0.111111
chr14	105175000	105200000	105187500	2.82412e-31	181.809	62	177	143	92	68	74	55	68	60	21	56	371	715	744	665	520	563	227	510	485	150	252	0.167116	0.247552	0.192204	0.138346	0.130769	0.131439	0.242291	0.133333	0.123711	0.14	0.222222
chr16	2025000	2050000	2037500	3.33519e-31	182.416	35	40	29	37	28	30	24	67	50	4	18	371	715	744	665	520	563	227	510	485	150	252	0.0943396	0.0559441	0.0389785	0.0556391	0.0538462	0.053286	0.105727	0.131373	0.103093	0.0266667	0.0714286
chr16	700000	725000	712500	5.56425e-31	181.099	33	39	30	39	28	32	23	71	52	5	18	371	715	744	665	520	563	227	510	485	150	252	0.0889488	0.0545455	0.0403226	0.0586466	0.0538462	0.0568384	0.101322	0.139216	0.107216	0.0333333	0.0714286
chr19	4350000	4375000	4362500	6.62029e-31	180.375	39	74	68	68	49	40	45	139	32	12	21	371	715	744	665	520	563	227	510	485	150	252	0.105121	0.103497	0.0913978	0.102256	0.0942308	0.071048	0.198238	0.272549	0.0659794	0.08	0.0833333
chr9	94950000	94975000	94962500	8.76139e-31	185.676	16	22	37	39	23	27	5	17	22	19	15	371	715	744	665	520	563	227	510	485	150	252	0.0431267	0.0307692	0.0497312	0.0586466	0.0442308	0.0479574	0.0220264	0.0333333	0.0453608	0.126667	0.0595238
chr16	51425000	51450000	51437500	9.88819e-31	179.676	37	42	31	40	29	33	23	72	49	6	18	371	715	744	665	520	563	227	510	485	150	252	0.0997305	0.0587413	0.0416667	0.0601504	0.0557692	0.0586146	0.101322	0.141176	0.101031	0.04	0.0714286
chr12	58100000	58125000	58112500	1.02658e-30	179.716	12	45	17	13	30	19	4	16	19	3	10	371	715	744	665	520	563	227	510	485	150	252	0.032345	0.0629371	0.0228495	0.0195489	0.0576923	0.0337478	0.0176211	0.0313725	0.0391753	0.02	0.0396825
chr12	58125000	58150000	58137500	1.07761e-30	179.47	13	28	16	12	17	18	7	15	34	11	13	371	715	744	665	520	563	227	510	485	150	252	0.0350404	0.0391608	0.0215054	0.0180451	0.0326923	0.0319716	0.030837	0.0294118	0.0701031	0.0733333	0.0515873
chr16	675000	700000	687500	1.11162e-30	179.232	27	37	37	43	26	29	20	72	35	8	17	371	715	744	665	520	563	227	510	485	150	252	0.0727763	0.0517483	0.0497312	0.0646617	0.05	0.0515098	0.0881057	0.141176	0.0721649	0.0533333	0.0674603
chr13	19900000	19925000	19912500	1.20301e-30	178.323	26	112	115	41	25	34	29	34	27	5	26	371	715	744	665	520	563	227	510	485	150	252	0.0700809	0.156643	0.15457	0.0616541	0.0480769	0.0603908	0.127753	0.0666667	0.0556701	0.0333333	0.103175
chr13	20175000	20200000	20187500	1.20301e-30	178.374	27	123	117	35	23	33	27	28	26	5	32	371	715	744	665	520	563	227	510	485	150	252	0.0727763	0.172028	0.157258	0.0526316	0.0442308	0.0586146	0.118943	0.054902	0.0536082	0.0333333	0.126984
chr13	78175000	78200000	78187500	1.20301e-30	178.468	30	120	118	38	24	33	26	26	25	4	34	371	715	744	665	520	563	227	510	485	150	252	0.0808625	0.167832	0.158602	0.0571429	0.0461538	0.0586146	0.114537	0.0509804	0.0515464	0.0266667	0.134921
chr1	38400000	38425000	38412500	1.59117e-30	179.955	38	105	67	78	51	52	40	134	62	18	34	371	715	744	665	520	563	227	510	485	150	252	0.102426	0.146853	0.0900538	0.117293	0.0980769	0.0923623	0.176211	0.262745	0.127835	0.12	0.134921
chr22	28025000	28050000	28037500	1.59155e-30	176.647	40	32	21	24	11	20	27	44	32	6	17	371	715	744	665	520	563	227	510	485	150	252	0.107817	0.0447552	0.0282258	0.0360902	0.0211538	0.035524	0.118943	0.0862745	0.0659794	0.04	0.0674603
chr12	49350000	49375000	49362500	1.73905e-30	178.333	9	20	10	9	13	15	5	10	32	13	10	371	715	744	665	520	563	227	510	485	150	252	0.0242588	0.027972	0.0134409	0.0135338	0.025	0.026643	0.0220264	0.0196078	0.0659794	0.0866667	0.0396825
chr11	62525000	62550000	62537500	1.76809e-30	181.217	37	45	40	44	45	29	36	87	49	17	23	371	715	744	665	520	563	227	510	485	150	252	0.0997305	0.0629371	0.0537634	0.0661654	0.0865385	0.0515098	0.15859	0.170588	0.101031	0.113333	0.0912698
chr8	48775000	48800000	48787500	2.13726e-30	180.989	6	50	36	15	14	12	14	27	12	1	11	371	715	744	665	520	563	227	510	485	150	252	0.0161725	0.0699301	0.0483871	0.0225564	0.0269231	0.0213144	0.061674	0.0529412	0.0247423	0.00666667	0.0436508
chr8	87525000	87550000	87537500	2.19202e-30	180.47	7	50	35	13	14	11	13	28	11	1	12	371	715	744	665	520	563	227	510	485	150	252	0.0188679	0.0699301	0.047043	0.0195489	0.0269231	0.0195382	0.0572687	0.054902	0.0226804	0.00666667	0.047619
chr19	525000	550000	537500	2.229e-30	177.555	43	82	67	76	49	42	61	153	42	14	25	371	715	744	665	520	563	227	510	485	150	252	0.115903	0.114685	0.0900538	0.114286	0.0942308	0.0746004	0.268722	0.3	0.0865979	0.0933333	0.0992063
chr16	51375000	51400000	51387500	2.53029e-30	177.328	30	46	51	66	45	48	21	83	47	9	23	371	715	744	665	520	563	227	510	485	150	252	0.0808625	0.0643357	0.0685484	0.0992481	0.0865385	0.0852575	0.092511	0.162745	0.0969072	0.06	0.0912698
chr22	27975000	28000000	27987500	2.69236e-30	175.411	52	46	44	30	29	37	37	68	53	11	23	371	715	744	665	520	563	227	510	485	150	252	0.140162	0.0643357	0.0591398	0.0451128	0.0557692	0.0657194	0.162996	0.133333	0.109278	0.0733333	0.0912698
chr13	20625000	20650000	20637500	2.85097e-30	176.415	25	112	118	38	22	32	24	28	18	5	29	371	715	744	665	520	563	227	510	485	150	252	0.0673854	0.156643	0.158602	0.0571429	0.0423077	0.0568384	0.105727	0.054902	0.0371134	0.0333333	0.115079
chr10	11300000	11325000	11312500	3.06662e-30	176.705	16	42	36	32	15	12	23	39	16	3	20	371	715	744	665	520	563	227	510	485	150	252	0.0431267	0.0587413	0.0483871	0.0481203	0.0288462	0.0213144	0.101322	0.0764706	0.0329897	0.02	0.0793651
chr22	27925000	27950000	27937500	3.11064e-30	174.982	76	65	64	46	35	51	46	83	79	14	43	371	715	744	665	520	563	227	510	485	150	252	0.204852	0.0909091	0.0860215	0.0691729	0.0673077	0.0905861	0.202643	0.162745	0.162887	0.0933333	0.170635
chr16	51450000	51475000	51462500	3.38638e-30	176.551	40	64	84	95	76	76	35	107	53	8	30	371	715	744	665	520	563	227	510	485	150	252	0.107817	0.0895105	0.112903	0.142857	0.146154	0.134991	0.154185	0.209804	0.109278	0.0533333	0.119048
chr15	25650000	25675000	25662500	3.54958e-30	176.282	17	48	84	76	55	62	17	10	21	12	13	371	715	744	665	520	563	227	510	485	150	252	0.0458221	0.0671329	0.112903	0.114286	0.105769	0.110124	0.0748899	0.0196078	0.043299	0.08	0.0515873
chr22	38250000	38275000	38262500	4.1116e-30	174.278	79	78	75	57	44	62	53	97	94	18	47	371	715	744	665	520	563	227	510	485	150	252	0.212938	0.109091	0.100806	0.0857143	0.0846154	0.110124	0.23348	0.190196	0.193814	0.12	0.186508
chr8	48800000	48825000	48812500	4.20335e-30	178.726	7	46	32	12	13	9	12	28	10	0	12	371	715	744	665	520	563	227	510	485	150	252	0.0188679	0.0643357	0.0430108	0.0180451	0.025	0.0159858	0.0528634	0.054902	0.0206186	0	0.047619
chr21	30325000	30350000	30337500	4.41526e-30	175.973	17	84	75	39	19	32	35	46	28	14	19	371	715	744	665	520	563	227	510	485	150	252	0.0458221	0.117483	0.100806	0.0586466	0.0365385	0.0568384	0.154185	0.0901961	0.057732	0.0933333	0.0753968
chr5	179350000	179375000	179362500	4.63704e-30	177.695	20	40	29	20	11	10	12	47	14	11	11	371	715	744	665	520	563	227	510	485	150	252	0.0539084	0.0559441	0.0389785	0.0300752	0.0211538	0.017762	0.0528634	0.0921569	0.028866	0.0733333	0.0436508
chr13	36225000	36250000	36237500	6.04496e-30	174.743	20	118	129	41	17	33	25	28	18	7	28	371	715	744	665	520	563	227	510	485	150	252	0.0539084	0.165035	0.173387	0.0616541	0.0326923	0.0586146	0.110132	0.054902	0.0371134	0.0466667	0.111111
chr21	40700000	40725000	40712500	6.16161e-30	174.995	25	102	84	41	21	33	33	51	33	15	21	371	715	744	665	520	563	227	510	485	150	252	0.0673854	0.142657	0.112903	0.0616541	0.0403846	0.0586146	0.145374	0.1	0.0680412	0.1	0.0833333
chr1	38375000	38400000	38387500	6.67189e-30	176.82	40	121	75	80	57	61	43	132	64	18	31	371	715	744	665	520	563	227	510	485	150	252	0.107817	0.169231	0.100806	0.120301	0.109615	0.108348	0.189427	0.258824	0.131959	0.12	0.123016
chr19	4000000	4025000	4012500	1.24302e-29	173.709	41	86	72	73	48	39	58	154	49	14	28	371	715	744	665	520	563	227	510	485	150	252	0.110512	0.12028	0.0967742	0.109774	0.0923077	0.0692718	0.255507	0.301961	0.101031	0.0933333	0.111111
chr22	28000000	28025000	28012500	1.54855e-29	171.385	75	83	80	67	47	62	54	104	103	22	50	371	715	744	665	520	563	227	510	485	150	252	0.202156	0.116084	0.107527	0.100752	0.0903846	0.110124	0.237885	0.203922	0.212371	0.146667	0.198413
chr20	3250000	3275000	3262500	1.67928e-29	171.339	20	58	63	31	36	40	8	14	14	6	15	371	715	744	665	520	563	227	510	485	150	252	0.0539084	0.0811189	0.0846774	0.0466165	0.0692308	0.071048	0.0352423	0.027451	0.028866	0.04	0.0595238
chr1	201425000	201450000	201437500	1.80262e-29	174.612	41	116	79	79	52	67	41	130	61	17	30	371	715	744	665	520	563	227	510	485	150	252	0.110512	0.162238	0.106183	0.118797	0.1	0.119005	0.180617	0.254902	0.125773	0.113333	0.119048
chr8	48825000	48850000	48837500	2.51746e-29	174.656	7	43	32	12	13	9	12	28	10	0	12	371	715	744	665	520	563	227	510	485	150	252	0.0188679	0.0601399	0.0430108	0.0180451	0.025	0.0159858	0.0528634	0.054902	0.0206186	0	0.047619
chr8	87425000	87450000	87437500	2.75418e-29	174.188	7	42	30	11	13	9	12	28	9	0	12	371	715	744	665	520	563	227	510	485	150	252	0.0188679	0.0587413	0.0403226	0.0165414	0.025	0.0159858	0.0528634	0.054902	0.0185567	0	0.047619
chr15	25275000	25300000	25287500	3.00544e-29	171.679	19	60	74	78	56	67	15	11	25	11	12	371	715	744	665	520	563	227	510	485	150	252	0.0512129	0.0839161	0.0994624	0.117293	0.107692	0.119005	0.0660793	0.0215686	0.0515464	0.0733333	0.047619
chr9	131000000	131025000	131012500	3.35821e-29	176.601	17	27	49	44	24	33	5	15	19	21	17	371	715	744	665	520	563	227	510	485	150	252	0.0458221	0.0377622	0.0658602	0.0661654	0.0461538	0.0586146	0.0220264	0.0294118	0.0391753	0.14	0.0674603
chr10	79675000	79700000	79687500	3.56783e-29	171.461	17	45	34	32	11	9	26	46	19	3	20	371	715	744	665	520	563	227	510	485	150	252	0.0458221	0.0629371	0.0456989	0.0481203	0.0211538	0.0159858	0.114537	0.0901961	0.0391753	0.02	0.0793651
chr11	35350000	35375000	35362500	3.60837e-29	174.437	34	51	38	41	42	23	36	84	52	15	27	371	715	744	665	520	563	227	510	485	150	252	0.0916442	0.0713287	0.0510753	0.0616541	0.0807692	0.0408526	0.15859	0.164706	0.107216	0.1	0.107143
chr19	625000	650000	637500	3.77799e-29	171.158	36	86	63	69	45	36	51	149	46	13	26	371	715	744	665	520	563	227	510	485	150	252	0.097035	0.12028	0.0846774	0.103759	0.0865385	0.0639432	0.22467	0.292157	0.0948454	0.0866667	0.103175
chr12	49150000	49175000	49162500	4.43083e-29	171.424	4	14	6	8	10	9	4	12	30	16	7	371	715	744	665	520	563	227	510	485	150	252	0.0107817	0.0195804	0.00806452	0.0120301	0.0192308	0.0159858	0.0176211	0.0235294	0.0618557	0.106667	0.0277778
chr16	51400000	51425000	51412500	4.85354e-29	170.816	47	72	92	105	84	89	41	123	58	11	32	371	715	744	665	520	563	227	510	485	150	252	0.126685	0.100699	0.123656	0.157895	0.161538	0.158082	0.180617	0.241176	0.119588	0.0733333	0.126984
chr8	48750000	48775000	48762500	4.90238e-29	172.733	13	16	27	22	23	23	10	43	16	9	6	371	715	744	665	520	563	227	510	485	150	252	0.0350404	0.0223776	0.0362903	0.0330827	0.0442308	0.0408526	0.0440529	0.0843137	0.0329897	0.06	0.0238095
chr11	62425000	62450000	62437500	6.56328e-29	172.802	30	47	43	49	47	28	38	87	46	16	29	371	715	744	665	520	563	227	510	485	150	252	0.0808625	0.0657343	0.0577957	0.0736842	0.0903846	0.0497336	0.167401	0.170588	0.0948454	0.106667	0.115079
chr19	3975000	4000000	3987500	6.86681e-29	169.705	34	84	53	62	42	39	43	134	42	11	25	371	715	744	665	520	563	227	510	485	150	252	0.0916442	0.117483	0.0712366	0.0932331	0.0807692	0.0692718	0.189427	0.262745	0.0865979	0.0733333	0.0992063
chr9	94975000	95000000	94987500	8.24833e-29	173.869	15	30	56	53	29	30	6	13	20	23	16	371	715	744	665	520	563	227	510	485	150	252	0.0404313	0.041958	0.0752688	0.0796992	0.0557692	0.053286	0.0264317	0.0254902	0.0412371	0.153333	0.0634921
chr6	163875000	163900000	163887500	8.7172e-29	172.38	55	88	69	61	50	52	31	96	78	26	45	371	715	744	665	520	563	227	510	485	150	252	0.148248	0.123077	0.0927419	0.0917293	0.0961538	0.0923623	0.136564	0.188235	0.160825	0.173333	0.178571
chr6	158425000	158450000	158437500	8.7172e-29	172.394	53	74	62	66	46	46	24	83	72	27	46	371	715	744	665	520	563	227	510	485	150	252	0.142857	0.103497	0.0833333	0.0992481	0.0884615	0.0817052	0.105727	0.162745	0.148454	0.18	0.18254
chr3	49600000	49625000	49612500	1.0196e-28	169.863	51	70	57	67	69	67	36	137	45	7	32	371	715	744	665	520	563	227	510	485	150	252	0.137466	0.0979021	0.0766129	0.100752	0.132692	0.119005	0.15859	0.268627	0.0927835	0.0466667	0.126984
chr14	103900000	103925000	103912500	1.19697e-28	169.004	58	148	128	82	52	59	43	65	50	17	52	371	715	744	665	520	563	227	510	485	150	252	0.156334	0.206993	0.172043	0.123308	0.1	0.104796	0.189427	0.127451	0.103093	0.113333	0.206349
chr15	44000000	44025000	44012500	1.35492e-28	168.401	20	59	71	78	58	68	16	14	27	9	13	371	715	744	665	520	563	227	510	485	150	252	0.0539084	0.0825175	0.0954301	0.117293	0.111538	0.120782	0.0704846	0.027451	0.0556701	0.06	0.0515873
chr20	3100000	3125000	3112500	1.48356e-28	166.675	22	78	75	34	45	49	12	16	21	5	20	371	715	744	665	520	563	227	510	485	150	252	0.0592992	0.109091	0.100806	0.0511278	0.0865385	0.0870337	0.0528634	0.0313725	0.043299	0.0333333	0.0793651
chr3	155550000	155575000	155562500	1.73557e-28	168.658	52	72	59	65	70	65	41	144	46	6	32	371	715	744	665	520	563	227	510	485	150	252	0.140162	0.100699	0.0793011	0.0977444	0.134615	0.115453	0.180617	0.282353	0.0948454	0.04	0.126984
chr13	19950000	19975000	19962500	1.98955e-28	167.324	22	117	125	39	21	25	25	30	17	7	27	371	715	744	665	520	563	227	510	485	150	252	0.0592992	0.163636	0.168011	0.0586466	0.0403846	0.044405	0.110132	0.0588235	0.0350515	0.0466667	0.107143
chr14	105350000	105375000	105362500	2.48668e-28	167.342	45	92	98	52	37	38	36	63	44	15	38	371	715	744	665	520	563	227	510	485	150	252	0.121294	0.128671	0.13172	0.0781955	0.0711538	0.0674956	0.15859	0.123529	0.0907216	0.1	0.150794
chr3	49625000	49650000	49637500	2.51216e-28	167.796	46	65	58	71	72	61	40	142	49	6	37	371	715	744	665	520	563	227	510	485	150	252	0.123989	0.0909091	0.077957	0.106767	0.138462	0.108348	0.176211	0.278431	0.101031	0.04	0.146825
chr14	103950000	103975000	103962500	2.82329e-28	166.956	33	55	52	38	22	16	24	48	34	12	29	371	715	744	665	520	563	227	510	485	150	252	0.0889488	0.0769231	0.0698925	0.0571429	0.0423077	0.0284192	0.105727	0.0941176	0.0701031	0.08	0.115079
chr14	106025000	106050000	106037500	2.92427e-28	166.768	21	35	37	22	16	6	19	42	26	8	27	371	715	744	665	520	563	227	510	485	150	252	0.0566038	0.048951	0.0497312	0.0330827	0.0307692	0.0106572	0.0837004	0.0823529	0.0536082	0.0533333	0.107143
chr13	78250000	78275000	78262500	3.05391e-28	166.335	20	116	119	44	21	27	28	30	18	11	34	371	715	744	665	520	563	227	510	485	150	252	0.0539084	0.162238	0.159946	0.0661654	0.0403846	0.0479574	0.123348	0.0588235	0.0371134	0.0733333	0.134921
chr6	158475000	158500000	158487500	3.5197e-28	169.173	58	88	72	64	49	55	34	104	78	25	46	371	715	744	665	520	563	227	510	485	150	252	0.156334	0.123077	0.0967742	0.0962406	0.0942308	0.0976909	0.14978	0.203922	0.160825	0.166667	0.18254
chr13	20250000	20275000	20262500	3.66066e-28	165.868	19	122	123	46	21	29	32	36	21	9	36	371	715	744	665	520	563	227	510	485	150	252	0.0512129	0.170629	0.165323	0.0691729	0.0403846	0.0515098	0.140969	0.0705882	0.043299	0.06	0.142857
chr1	32550000	32575000	32562500	3.82413e-28	168.087	40	105	73	72	49	66	40	125	46	14	27	371	715	744	665	520	563	227	510	485	150	252	0.107817	0.146853	0.0981183	0.108271	0.0942308	0.117229	0.176211	0.245098	0.0948454	0.0933333	0.107143
chr5	6675000	6700000	6687500	5.60631e-28	167.463	11	32	23	18	9	9	12	48	16	11	12	371	715	744	665	520	563	227	510	485	150	252	0.0296496	0.0447552	0.030914	0.0270677	0.0173077	0.0159858	0.0528634	0.0941176	0.0329897	0.0733333	0.047619
chr14	58825000	58850000	58837500	6.61964e-28	164.945	18	22	29	13	14	4	19	38	24	5	24	371	715	744	665	520	563	227	510	485	150	252	0.0485175	0.0307692	0.0389785	0.0195489	0.0269231	0.0071048	0.0837004	0.0745098	0.0494845	0.0333333	0.0952381
chr3	49650000	49675000	49662500	7.19948e-28	165.504	45	66	57	67	72	64	39	136	49	7	38	371	715	744	665	520	563	227	510	485	150	252	0.121294	0.0923077	0.0766129	0.100752	0.138462	0.113677	0.171806	0.266667	0.101031	0.0466667	0.150794
chr9	99525000	99550000	99537500	7.42547e-28	168.659	13	30	53	53	32	33	7	12	18	24	17	371	715	744	665	520	563	227	510	485	150	252	0.0350404	0.041958	0.0712366	0.0796992	0.0615385	0.0586146	0.030837	0.0235294	0.0371134	0.16	0.0674603
chr13	20275000	20300000	20287500	7.47138e-28	164.287	22	135	126	49	19	30	35	36	26	10	40	371	715	744	665	520	563	227	510	485	150	252	0.0592992	0.188811	0.169355	0.0736842	0.0365385	0.053286	0.154185	0.0705882	0.0536082	0.0666667	0.15873
chr3	155600000	155625000	155612500	7.68166e-28	165.288	39	60	53	66	68	59	32	114	45	6	37	371	715	744	665	520	563	227	510	485	150	252	0.105121	0.0839161	0.0712366	0.0992481	0.130769	0.104796	0.140969	0.223529	0.0927835	0.04	0.146825
chr14	105375000	105400000	105387500	8.7311e-28	164.261	14	13	21	7	12	2	14	31	21	3	19	371	715	744	665	520	563	227	510	485	150	252	0.0377358	0.0181818	0.0282258	0.0105263	0.0230769	0.0035524	0.061674	0.0607843	0.043299	0.02	0.0753968
chr1	201375000	201400000	201387500	8.786e-28	166.227	37	92	64	61	50	59	37	108	42	10	24	371	715	744	665	520	563	227	510	485	150	252	0.0997305	0.128671	0.0860215	0.0917293	0.0961538	0.104796	0.162996	0.211765	0.0865979	0.0666667	0.0952381
chr5	179075000	179100000	179087500	1.17935e-27	165.733	7	25	18	18	8	10	13	43	15	13	15	371	715	744	665	520	563	227	510	485	150	252	0.0188679	0.034965	0.0241935	0.0270677	0.0153846	0.017762	0.0572687	0.0843137	0.0309278	0.0866667	0.0595238
chr9	104200000	104225000	104212500	1.18434e-27	167.21	10	28	50	49	36	32	6	10	19	25	17	371	715	744	665	520	563	227	510	485	150	252	0.0269542	0.0391608	0.0672043	0.0736842	0.0692308	0.0568384	0.0264317	0.0196078	0.0391753	0.166667	0.0674603
chr13	20000000	20025000	20012500	1.28206e-27	163.073	29	139	137	53	25	34	35	44	36	10	45	371	715	744	665	520	563	227	510	485	150	252	0.0781671	0.194406	0.18414	0.0796992	0.0480769	0.0603908	0.154185	0.0862745	0.0742268	0.0666667	0.178571
chr22	41925000	41950000	41937500	1.31856e-27	161.946	70	87	83	70	51	62	56	112	107	25	57	371	715	744	665	520	563	227	510	485	150	252	0.188679	0.121678	0.111559	0.105263	0.0980769	0.110124	0.246696	0.219608	0.220619	0.166667	0.22619
chr1	38425000	38450000	38437500	1.44019e-27	165.082	35	76	54	58	51	49	38	89	30	15	21	371	715	744	665	520	563	227	510	485	150	252	0.0943396	0.106294	0.0725806	0.087218	0.0980769	0.0870337	0.167401	0.17451	0.0618557	0.1	0.0833333
chr14	105850000	105875000	105862500	1.8166e-27	162.623	10	13	16	5	8	2	12	28	14	2	13	371	715	744	665	520	563	227	510	485	150	252	0.0269542	0.0181818	0.0215054	0.0075188	0.0153846	0.0035524	0.0528634	0.054902	0.028866	0.0133333	0.0515873
chr9	104225000	104250000	104237500	2.48428e-27	165.272	8	26	45	43	33	24	6	9	18	22	15	371	715	744	665	520	563	227	510	485	150	252	0.0215633	0.0363636	0.0604839	0.0646617	0.0634615	0.0426288	0.0264317	0.0176471	0.0371134	0.146667	0.0595238
chr14	105150000	105175000	105162500	2.6225e-27	161.7	8	9	14	5	7	2	8	20	13	1	10	371	715	744	665	520	563	227	510	485	150	252	0.0215633	0.0125874	0.0188172	0.0075188	0.0134615	0.0035524	0.0352423	0.0392157	0.0268041	0.00666667	0.0396825
chr14	106125000	106150000	106137500	2.6225e-27	161.668	6	7	7	4	6	1	4	17	15	1	7	371	715	744	665	520	563	227	510	485	150	252	0.0161725	0.00979021	0.0094086	0.00601504	0.0115385	0.0017762	0.0176211	0.0333333	0.0309278	0.00666667	0.0277778
chr14	58750000	58775000	58762500	3.32953e-27	161.081	12	70	50	45	31	37	15	30	13	5	20	371	715	744	665	520	563	227	510	485	150	252	0.032345	0.0979021	0.0672043	0.0676692	0.0596154	0.0657194	0.0660793	0.0588235	0.0268041	0.0333333	0.0793651
chr22	28075000	28100000	28087500	3.4112e-27	159.844	69	76	78	74	49	64	55	115	108	24	59	371	715	744	665	520	563	227	510	485	150	252	0.185984	0.106294	0.104839	0.111278	0.0942308	0.113677	0.242291	0.22549	0.22268	0.16	0.234127
chr14	58775000	58800000	58787500	3.65496e-27	160.802	13	76	67	50	35	46	13	35	13	5	19	371	715	744	665	520	563	227	510	485	150	252	0.0350404	0.106294	0.0900538	0.075188	0.0673077	0.0817052	0.0572687	0.0686275	0.0268041	0.0333333	0.0753968
chr13	19925000	19950000	19937500	3.70344e-27	160.766	34	153	146	57	36	35	37	55	48	8	47	371	715	744	665	520	563	227	510	485	150	252	0.0916442	0.213986	0.196237	0.0857143	0.0692308	0.062167	0.162996	0.107843	0.0989691	0.0533333	0.186508
chr19	4400000	4425000	4412500	4.02681e-27	160.884	23	64	44	48	33	28	29	84	29	11	21	371	715	744	665	520	563	227	510	485	150	252	0.0619946	0.0895105	0.0591398	0.0721805	0.0634615	0.0497336	0.127753	0.164706	0.0597938	0.0733333	0.0833333
chr19	4375000	4400000	4387500	4.02681e-27	160.803	27	74	46	48	40	31	32	110	37	11	24	371	715	744	665	520	563	227	510	485	150	252	0.0727763	0.103497	0.061828	0.0721805	0.0769231	0.0550622	0.140969	0.215686	0.0762887	0.0733333	0.0952381
chr5	6700000	6725000	6712500	4.20412e-27	162.907	2	21	17	18	8	7	13	42	16	11	14	371	715	744	665	520	563	227	510	485	150	252	0.00539084	0.0293706	0.0228495	0.0270677	0.0153846	0.0124334	0.0572687	0.0823529	0.0329897	0.0733333	0.0555556
chr12	58075000	58100000	58087500	4.29068e-27	161.702	4	11	4	6	8	6	3	10	28	14	5	371	715	744	665	520	563	227	510	485	150	252	0.0107817	0.0153846	0.00537634	0.00902256	0.0153846	0.0106572	0.0132159	0.0196078	0.057732	0.0933333	0.0198413
chr11	35300000	35325000	35312500	4.7117e-27	163.509	24	45	43	50	43	32	37	86	45	14	28	371	715	744	665	520	563	227	510	485	150	252	0.06469	0.0629371	0.0577957	0.075188	0.0826923	0.0568384	0.162996	0.168627	0.0927835	0.0933333	0.111111
chr3	124050000	124075000	124062500	4.76496e-27	161.376	31	52	48	64	58	51	25	84	35	7	36	371	715	744	665	520	563	227	510	485	150	252	0.083558	0.0727273	0.0645161	0.0962406	0.111538	0.0905861	0.110132	0.164706	0.0721649	0.0466667	0.142857
chr10	79725000	79750000	79737500	5.83465e-27	160.66	16	49	33	26	8	6	30	51	21	3	22	371	715	744	665	520	563	227	510	485	150	252	0.0431267	0.0685315	0.0443548	0.0390977	0.0153846	0.0106572	0.132159	0.1	0.043299	0.02	0.0873016
chr22	38225000	38250000	38237500	6.29094e-27	158.458	62	67	67	71	43	61	53	114	112	22	57	371	715	744	665	520	563	227	510	485	150	252	0.167116	0.0937063	0.0900538	0.106767	0.0826923	0.108348	0.23348	0.223529	0.230928	0.146667	0.22619
chr20	61850000	61875000	61862500	7.04742e-27	158.469	24	89	81	41	43	54	11	15	23	6	21	371	715	744	665	520	563	227	510	485	150	252	0.06469	0.124476	0.108871	0.0616541	0.0826923	0.0959147	0.0484581	0.0294118	0.0474227	0.04	0.0833333
chr22	28050000	28075000	28062500	8.01379e-27	157.855	59	62	60	61	40	54	45	93	108	28	48	371	715	744	665	520	563	227	510	485	150	252	0.15903	0.0867133	0.0806452	0.0917293	0.0769231	0.0959147	0.198238	0.182353	0.22268	0.186667	0.190476
chr12	58050000	58075000	58062500	8.7349e-27	160.094	2	6	3	5	3	6	3	7	30	14	5	371	715	744	665	520	563	227	510	485	150	252	0.00539084	0.00839161	0.00403226	0.0075188	0.00576923	0.0106572	0.0132159	0.0137255	0.0618557	0.0933333	0.0198413
chr16	51300000	51325000	51312500	8.91068e-27	159.722	48	74	98	109	87	93	44	131	65	13	31	371	715	744	665	520	563	227	510	485	150	252	0.12938	0.103497	0.13172	0.16391	0.167308	0.165187	0.193833	0.256863	0.134021	0.0866667	0.123016
chr12	58025000	58050000	58037500	9.4854e-27	159.812	4	3	1	4	4	5	2	7	27	9	3	371	715	744	665	520	563	227	510	485	150	252	0.0107817	0.0041958	0.00134409	0.00601504	0.00769231	0.00888099	0.00881057	0.0137255	0.0556701	0.06	0.0119048
chr16	725000	750000	737500	9.83996e-27	159.378	45	77	97	111	87	93	44	138	67	12	28	371	715	744	665	520	563	227	510	485	150	252	0.121294	0.107692	0.130376	0.166917	0.167308	0.165187	0.193833	0.270588	0.138144	0.08	0.111111
chr3	12950000	12975000	12962500	1.01136e-26	159.719	26	41	45	51	51	42	17	66	37	5	31	371	715	744	665	520	563	227	510	485	150	252	0.0700809	0.0573427	0.0604839	0.0766917	0.0980769	0.0746004	0.0748899	0.129412	0.0762887	0.0333333	0.123016
chr3	63825000	63850000	63837500	1.24718e-26	159.207	6	31	34	39	44	39	6	17	22	3	14	371	715	744	665	520	563	227	510	485	150	252	0.0161725	0.0433566	0.0456989	0.0586466	0.0846154	0.0692718	0.0264317	0.0333333	0.0453608	0.02	0.0555556
chr1	201450000	201475000	201462500	1.32733e-26	160.311	32	78	49	55	50	56	37	90	30	15	20	371	715	744	665	520	563	227	510	485	150	252	0.0862534	0.109091	0.0658602	0.0827068	0.0961538	0.0994671	0.162996	0.176471	0.0618557	0.1	0.0793651
chr13	19800000	19825000	19812500	1.3329e-26	157.998	32	154	159	60	40	41	42	63	55	8	49	371	715	744	665	520	563	227	510	485	150	252	0.0862534	0.215385	0.21371	0.0902256	0.0769231	0.0728242	0.185022	0.123529	0.113402	0.0533333	0.194444
chr6	158400000	158425000	158412500	1.33815e-26	161.284	58	88	76	59	48	53	33	103	76	22	48	371	715	744	665	520	563	227	510	485	150	252	0.156334	0.123077	0.102151	0.0887218	0.0923077	0.0941385	0.145374	0.201961	0.156701	0.146667	0.190476
chr14	103975000	104000000	103987500	1.44638e-26	157.751	11	79	71	51	36	49	11	32	16	4	19	371	715	744	665	520	563	227	510	485	150	252	0.0296496	0.11049	0.0954301	0.0766917	0.0692308	0.0870337	0.0484581	0.0627451	0.0329897	0.0266667	0.0753968
chr14	105825000	105850000	105837500	1.44638e-26	157.791	13	87	70	53	37	51	11	30	16	4	19	371	715	744	665	520	563	227	510	485	150	252	0.0350404	0.121678	0.094086	0.0796992	0.0711538	0.0905861	0.0484581	0.0588235	0.0329897	0.0266667	0.0753968
chr17	29850000	29875000	29862500	1.48829e-26	159.74	40	44	39	32	21	20	47	117	12	15	23	371	715	744	665	520	563	227	510	485	150	252	0.107817	0.0615385	0.0524194	0.0481203	0.0403846	0.035524	0.207048	0.229412	0.0247423	0.1	0.0912698
chr16	89800000	89825000	89812500	1.52885e-26	158.323	47	76	90	101	86	90	43	141	61	12	28	371	715	744	665	520	563	227	510	485	150	252	0.126685	0.106294	0.120968	0.15188	0.165385	0.159858	0.189427	0.276471	0.125773	0.08	0.111111
chr12	79650000	79675000	79662500	1.66487e-26	158.526	5	2	1	4	3	5	1	6	22	7	2	371	715	744	665	520	563	227	510	485	150	252	0.0134771	0.0027972	0.00134409	0.00601504	0.00576923	0.00888099	0.00440529	0.0117647	0.0453608	0.0466667	0.00793651
chr21	30375000	30400000	30387500	1.70663e-26	158.105	30	102	88	41	23	36	32	54	39	17	23	371	715	744	665	520	563	227	510	485	150	252	0.0808625	0.142657	0.11828	0.0616541	0.0442308	0.0639432	0.140969	0.105882	0.0804124	0.113333	0.0912698
chr12	58000000	58025000	58012500	2.0307e-26	158.01	5	2	1	5	4	3	1	6	24	7	1	371	715	744	665	520	563	227	510	485	150	252	0.0134771	0.0027972	0.00134409	0.0075188	0.00769231	0.0053286	0.00440529	0.0117647	0.0494845	0.0466667	0.00396825
chr19	4275000	4300000	4287500	2.3286e-26	156.953	24	57	36	43	30	26	24	74	24	9	18	371	715	744	665	520	563	227	510	485	150	252	0.06469	0.0797203	0.0483871	0.0646617	0.0576923	0.0461812	0.105727	0.145098	0.0494845	0.06	0.0714286
chr6	44225000	44250000	44237500	2.69458e-26	159.59	59	87	75	54	46	51	33	96	73	18	50	371	715	744	665	520	563	227	510	485	150	252	0.15903	0.121678	0.100806	0.081203	0.0884615	0.0905861	0.145374	0.188235	0.150515	0.12	0.198413
chr13	20025000	20050000	20037500	2.69746e-26	156.442	35	156	156	64	41	44	39	75	60	7	42	371	715	744	665	520	563	227	510	485	150	252	0.0943396	0.218182	0.209677	0.0962406	0.0788462	0.0781528	0.171806	0.147059	0.123711	0.0466667	0.166667
chr16	51350000	51375000	51362500	3.505e-26	156.455	54	79	87	101	83	85	46	144	63	11	28	371	715	744	665	520	563	227	510	485	150	252	0.145553	0.11049	0.116935	0.15188	0.159615	0.150977	0.202643	0.282353	0.129897	0.0733333	0.111111
chr1	5950000	5975000	5962500	3.60199e-26	158.112	30	77	50	59	53	62	40	91	29	16	20	371	715	744	665	520	563	227	510	485	150	252	0.0808625	0.107692	0.0672043	0.0887218	0.101923	0.110124	0.176211	0.178431	0.0597938	0.106667	0.0793651
chr9	17625000	17650000	17637500	3.78175e-26	159.224	8	20	33	31	25	19	5	5	16	13	16	371	715	744	665	520	563	227	510	485	150	252	0.0215633	0.027972	0.0443548	0.0466165	0.0480769	0.0337478	0.0220264	0.00980392	0.0329897	0.0866667	0.0634921
chr11	62400000	62425000	62412500	3.82425e-26	158.825	24	46	49	53	43	31	33	84	47	13	29	371	715	744	665	520	563	227	510	485	150	252	0.06469	0.0643357	0.0658602	0.0796992	0.0826923	0.0550622	0.145374	0.164706	0.0969072	0.0866667	0.115079
chr9	130975000	131000000	130987500	4.55676e-26	158.312	30	79	86	118	71	76	16	33	51	8	16	371	715	744	665	520	563	227	510	485	150	252	0.0808625	0.11049	0.115591	0.177444	0.136538	0.134991	0.0704846	0.0647059	0.105155	0.0533333	0.0634921
chr9	17650000	17675000	17662500	4.55676e-26	158.19	29	64	63	91	51	59	13	23	43	8	16	371	715	744	665	520	563	227	510	485	150	252	0.0781671	0.0895105	0.0846774	0.136842	0.0980769	0.104796	0.0572687	0.045098	0.0886598	0.0533333	0.0634921
chr9	104250000	104275000	104262500	4.55676e-26	158.081	29	77	81	105	66	75	14	26	48	8	21	371	715	744	665	520	563	227	510	485	150	252	0.0781671	0.107692	0.108871	0.157895	0.126923	0.133215	0.061674	0.0509804	0.0989691	0.0533333	0.0833333
chr16	51475000	51500000	51487500	4.60087e-26	155.768	63	82	99	120	97	88	54	155	67	11	33	371	715	744	665	520	563	227	510	485	150	252	0.169811	0.114685	0.133065	0.180451	0.186538	0.156306	0.237885	0.303922	0.138144	0.0733333	0.130952
chr3	12975000	13000000	12987500	4.61632e-26	156.383	9	34	34	43	49	40	7	18	24	4	13	371	715	744	665	520	563	227	510	485	150	252	0.0242588	0.0475524	0.0456989	0.0646617	0.0942308	0.071048	0.030837	0.0352941	0.0494845	0.0266667	0.0515873
chr16	89825000	89850000	89837500	4.64805e-26	155.639	63	97	112	136	111	107	62	179	75	11	40	371	715	744	665	520	563	227	510	485	150	252	0.169811	0.135664	0.150538	0.204511	0.213462	0.190053	0.273128	0.35098	0.154639	0.0733333	0.15873
chr19	28575000	28600000	28587500	4.79919e-26	155.284	20	51	32	43	31	24	19	57	24	7	15	371	715	744	665	520	563	227	510	485	150	252	0.0539084	0.0713287	0.0430108	0.0646617	0.0596154	0.0426288	0.0837004	0.111765	0.0494845	0.0466667	0.0595238
chr13	20050000	20075000	20062500	4.95709e-26	155.091	36	147	151	64	44	42	39	83	67	6	45	371	715	744	665	520	563	227	510	485	150	252	0.097035	0.205594	0.202957	0.0962406	0.0846154	0.0746004	0.171806	0.162745	0.138144	0.04	0.178571
chr6	44250000	44275000	44262500	5.47611e-26	157.897	53	84	68	51	42	45	30	90	63	16	44	371	715	744	665	520	563	227	510	485	150	252	0.142857	0.117483	0.0913978	0.0766917	0.0807692	0.079929	0.132159	0.176471	0.129897	0.106667	0.174603
chr13	20600000	20625000	20612500	5.77745e-26	154.701	33	142	143	60	39	33	40	94	59	5	45	371	715	744	665	520	563	227	510	485	150	252	0.0889488	0.198601	0.192204	0.0902256	0.075	0.0586146	0.176211	0.184314	0.121649	0.0333333	0.178571
chr9	99500000	99525000	99512500	6.12021e-26	157.259	29	81	79	113	63	75	19	35	50	10	19	371	715	744	665	520	563	227	510	485	150	252	0.0781671	0.113287	0.106183	0.169925	0.121154	0.133215	0.0837004	0.0686275	0.103093	0.0666667	0.0753968
chr17	72800000	72825000	72812500	7.25566e-26	156.157	50	46	37	43	24	26	54	135	14	16	26	371	715	744	665	520	563	227	510	485	150	252	0.134771	0.0643357	0.0497312	0.0646617	0.0461538	0.0461812	0.237885	0.264706	0.028866	0.106667	0.103175
chr13	19825000	19850000	19837500	7.26644e-26	154.09	32	134	121	52	33	27	41	93	44	5	44	371	715	744	665	520	563	227	510	485	150	252	0.0862534	0.187413	0.162634	0.0781955	0.0634615	0.0479574	0.180617	0.182353	0.0907216	0.0333333	0.174603
chr13	78150000	78175000	78162500	7.26644e-26	154.092	36	115	99	39	24	16	40	100	32	7	41	371	715	744	665	520	563	227	510	485	150	252	0.097035	0.160839	0.133065	0.0586466	0.0461538	0.0284192	0.176211	0.196078	0.0659794	0.0466667	0.162698
chr1	171575000	171600000	171587500	8.87541e-26	156.119	29	77	52	61	53	64	38	89	33	16	20	371	715	744	665	520	563	227	510	485	150	252	0.0781671	0.107692	0.0698925	0.0917293	0.101923	0.113677	0.167401	0.17451	0.0680412	0.106667	0.0793651
chr20	60775000	60800000	60787500	9.57918e-26	152.885	25	93	83	38	42	56	12	16	23	5	19	371	715	744	665	520	563	227	510	485	150	252	0.0673854	0.13007	0.111559	0.0571429	0.0807692	0.0994671	0.0528634	0.0313725	0.0474227	0.0333333	0.0753968
chr19	4250000	4275000	4262500	1.09105e-25	153.417	24	25	17	17	16	8	9	32	23	5	9	371	715	744	665	520	563	227	510	485	150	252	0.06469	0.034965	0.0228495	0.0255639	0.0307692	0.0142096	0.0396476	0.0627451	0.0474227	0.0333333	0.0357143
chr3	155500000	155525000	155512500	1.12451e-25	154.44	17	51	26	27	17	17	20	39	17	5	14	371	715	744	665	520	563	227	510	485	150	252	0.0458221	0.0713287	0.0349462	0.0406015	0.0326923	0.0301954	0.0881057	0.0764706	0.0350515	0.0333333	0.0555556
chr9	131025000	131050000	131037500	1.39555e-25	155.339	24	46	55	68	44	46	12	30	22	26	14	371	715	744	665	520	563	227	510	485	150	252	0.06469	0.0643357	0.0739247	0.102256	0.0846154	0.0817052	0.0528634	0.0588235	0.0453608	0.173333	0.0555556
chr6	44275000	44300000	44287500	1.54417e-25	155.531	38	55	57	40	31	37	23	65	48	9	33	371	715	744	665	520	563	227	510	485	150	252	0.102426	0.0769231	0.0766129	0.0601504	0.0596154	0.0657194	0.101322	0.127451	0.0989691	0.06	0.130952
chr14	106075000	106100000	106087500	1.56405e-25	152.661	13	83	72	56	42	59	9	28	16	4	14	371	715	744	665	520	563	227	510	485	150	252	0.0350404	0.116084	0.0967742	0.0842105	0.0807692	0.104796	0.0396476	0.054902	0.0329897	0.0266667	0.0555556
chr1	32650000	32675000	32662500	1.57745e-25	154.818	31	74	52	64	48	62	36	91	32	15	18	371	715	744	665	520	563	227	510	485	150	252	0.083558	0.103497	0.0698925	0.0962406	0.0923077	0.110124	0.15859	0.178431	0.0659794	0.1	0.0714286
chr12	49175000	49200000	49187500	1.66056e-25	153.489	6	2	1	4	3	4	0	6	18	5	2	371	715	744	665	520	563	227	510	485	150	252	0.0161725	0.0027972	0.00134409	0.00601504	0.00576923	0.0071048	0	0.0117647	0.0371134	0.0333333	0.00793651
chr14	103875000	103900000	103887500	1.68586e-25	152.431	12	84	75	54	37	58	9	28	18	5	11	371	715	744	665	520	563	227	510	485	150	252	0.032345	0.117483	0.100806	0.081203	0.0711538	0.10302	0.0396476	0.054902	0.0371134	0.0333333	0.0436508
chr11	35325000	35350000	35337500	1.79065e-25	155.326	26	49	54	53	47	38	34	88	50	14	32	371	715	744	665	520	563	227	510	485	150	252	0.0700809	0.0685315	0.0725806	0.0796992	0.0903846	0.0674956	0.14978	0.172549	0.103093	0.0933333	0.126984
chr10	79650000	79675000	79662500	1.85253e-25	153.284	22	64	38	27	6	9	36	64	26	3	19	371	715	744	665	520	563	227	510	485	150	252	0.0592992	0.0895105	0.0510753	0.0406015	0.0115385	0.0159858	0.15859	0.12549	0.0536082	0.02	0.0753968
chr2	145200000	145225000	145212500	1.88212e-25	161.085	17	38	45	23	19	16	8	16	46	3	10	371	715	744	665	520	563	227	510	485	150	252	0.0458221	0.0531469	0.0604839	0.0345865	0.0365385	0.0284192	0.0352423	0.0313725	0.0948454	0.02	0.0396825
chr17	72825000	72850000	72837500	1.97507e-25	153.825	53	55	42	45	28	31	53	139	18	17	28	371	715	744	665	520	563	227	510	485	150	252	0.142857	0.0769231	0.0564516	0.0676692	0.0538462	0.0550622	0.23348	0.272549	0.0371134	0.113333	0.111111
chr13	19850000	19875000	19862500	2.20312e-25	151.69	35	111	89	35	22	14	43	101	32	8	38	371	715	744	665	520	563	227	510	485	150	252	0.0943396	0.155245	0.119624	0.0526316	0.0423077	0.0248668	0.189427	0.198039	0.0659794	0.0533333	0.150794
chr16	650000	675000	662500	2.30556e-25	152.16	62	98	116	145	117	111	65	186	78	10	46	371	715	744	665	520	563	227	510	485	150	252	0.167116	0.137063	0.155914	0.218045	0.225	0.197158	0.286344	0.364706	0.160825	0.0666667	0.18254
chr12	79675000	79700000	79687500	2.35768e-25	152.66	7	6	3	5	1	5	0	8	16	5	2	371	715	744	665	520	563	227	510	485	150	252	0.0188679	0.00839161	0.00403226	0.0075188	0.00192308	0.00888099	0	0.0156863	0.0329897	0.0333333	0.00793651
chr1	39475000	39500000	39487500	2.71404e-25	153.588	27	71	49	69	50	56	31	88	33	14	21	371	715	744	665	520	563	227	510	485	150	252	0.0727763	0.0993007	0.0658602	0.103759	0.0961538	0.0994671	0.136564	0.172549	0.0680412	0.0933333	0.0833333
chr20	60825000	60850000	60837500	2.76273e-25	150.568	26	100	86	40	44	55	13	16	23	7	19	371	715	744	665	520	563	227	510	485	150	252	0.0700809	0.13986	0.115591	0.0601504	0.0846154	0.0976909	0.0572687	0.0313725	0.0474227	0.0466667	0.0753968
chr14	65425000	65450000	65437500	2.77552e-25	151.31	11	79	76	60	37	54	9	32	18	8	13	371	715	744	665	520	563	227	510	485	150	252	0.0296496	0.11049	0.102151	0.0902256	0.0711538	0.0959147	0.0396476	0.0627451	0.0371134	0.0533333	0.0515873
chr2	145225000	145250000	145237500	2.84508e-25	158.757	24	46	32	21	17	10	7	17	30	3	6	371	715	744	665	520	563	227	510	485	150	252	0.06469	0.0643357	0.0430108	0.0315789	0.0326923	0.017762	0.030837	0.0333333	0.0618557	0.02	0.0238095
chr22	18150000	18175000	18162500	2.9133e-25	150.191	59	55	52	57	36	44	36	70	93	24	39	371	715	744	665	520	563	227	510	485	150	252	0.15903	0.0769231	0.0698925	0.0857143	0.0692308	0.0781528	0.15859	0.137255	0.191753	0.16	0.154762
chr20	60850000	60875000	60862500	3.01103e-25	150.307	26	100	91	44	46	56	11	20	16	5	20	371	715	744	665	520	563	227	510	485	150	252	0.0700809	0.13986	0.122312	0.0661654	0.0884615	0.0994671	0.0484581	0.0392157	0.0329897	0.0333333	0.0793651
chr14	105125000	105150000	105137500	3.15397e-25	150.973	25	62	39	47	31	24	24	36	52	17	28	371	715	744	665	520	563	227	510	485	150	252	0.0673854	0.0867133	0.0524194	0.0706767	0.0596154	0.0426288	0.105727	0.0705882	0.107216	0.113333	0.111111
chr8	48725000	48750000	48737500	3.45201e-25	153.89	12	16	30	31	24	23	11	44	14	8	6	371	715	744	665	520	563	227	510	485	150	252	0.032345	0.0223776	0.0403226	0.0466165	0.0461538	0.0408526	0.0484581	0.0862745	0.028866	0.0533333	0.0238095
chr3	155525000	155550000	155537500	3.57662e-25	151.935	16	52	24	28	17	19	19	41	12	5	13	371	715	744	665	520	563	227	510	485	150	252	0.0431267	0.0727273	0.0322581	0.0421053	0.0326923	0.0337478	0.0837004	0.0803922	0.0247423	0.0333333	0.0515873
chr22	27900000	27925000	27912500	4.11565e-25	149.375	54	46	51	42	27	38	29	54	87	22	37	371	715	744	665	520	563	227	510	485	150	252	0.145553	0.0643357	0.0685484	0.0631579	0.0519231	0.0674956	0.127753	0.105882	0.179381	0.146667	0.146825
chr15	80825000	80850000	80837500	4.61488e-25	151.174	23	61	70	66	59	68	18	12	29	9	15	371	715	744	665	520	563	227	510	485	150	252	0.0619946	0.0853147	0.094086	0.0992481	0.113462	0.120782	0.0792952	0.0235294	0.0597938	0.06	0.0595238
chr13	20150000	20175000	20162500	4.72502e-25	150.02	30	101	72	33	17	13	39	96	27	8	34	371	715	744	665	520	563	227	510	485	150	252	0.0808625	0.141259	0.0967742	0.0496241	0.0326923	0.0230906	0.171806	0.188235	0.0556701	0.0533333	0.134921
chr7	104650000	104675000	104662500	4.92473e-25	154.069	46	58	75	73	65	66	32	96	83	13	26	371	715	744	665	520	563	227	510	485	150	252	0.123989	0.0811189	0.100806	0.109774	0.125	0.117229	0.140969	0.188235	0.171134	0.0866667	0.103175
chr21	45800000	45825000	45812500	5.105e-25	150.72	37	107	92	45	25	35	32	62	41	16	24	371	715	744	665	520	563	227	510	485	150	252	0.0997305	0.14965	0.123656	0.0676692	0.0480769	0.062167	0.140969	0.121569	0.0845361	0.106667	0.0952381
chr22	50175000	50200000	50187500	5.33429e-25	148.744	46	37	42	32	19	25	20	41	69	20	34	371	715	744	665	520	563	227	510	485	150	252	0.123989	0.0517483	0.0564516	0.0481203	0.0365385	0.044405	0.0881057	0.0803922	0.142268	0.133333	0.134921
chr1	171625000	171650000	171637500	5.36142e-25	152.069	22	59	49	77	56	50	26	73	38	9	23	371	715	744	665	520	563	227	510	485	150	252	0.0592992	0.0825175	0.0658602	0.115789	0.107692	0.0888099	0.114537	0.143137	0.0783505	0.06	0.0912698
chr9	92025000	92050000	92037500	6.12319e-25	152.053	21	37	50	60	38	43	12	23	16	20	9	371	715	744	665	520	563	227	510	485	150	252	0.0566038	0.0517483	0.0672043	0.0902256	0.0730769	0.0763766	0.0528634	0.045098	0.0329897	0.133333	0.0357143
chr5	179375000	179400000	179387500	6.36967e-25	152.169	3	21	21	18	7	4	15	42	17	9	16	371	715	744	665	520	563	227	510	485	150	252	0.00808625	0.0293706	0.0282258	0.0270677	0.0134615	0.0071048	0.0660793	0.0823529	0.0350515	0.06	0.0634921
chr5	6650000	6675000	6662500	6.36967e-25	152.054	2	22	21	18	7	4	15	42	17	9	15	371	715	744	665	520	563	227	510	485	150	252	0.00539084	0.0307692	0.0282258	0.0270677	0.0134615	0.0071048	0.0660793	0.0823529	0.0350515	0.06	0.0595238
chr2	88900000	88925000	88912500	6.40957e-25	156.193	25	42	33	18	18	7	8	13	24	2	6	371	715	744	665	520	563	227	510	485	150	252	0.0673854	0.0587413	0.0443548	0.0270677	0.0346154	0.0124334	0.0352423	0.0254902	0.0494845	0.0133333	0.0238095
chr20	3275000	3300000	3287500	6.63111e-25	148.563	27	98	94	47	48	55	11	21	17	4	17	371	715	744	665	520	563	227	510	485	150	252	0.0727763	0.137063	0.126344	0.0706767	0.0923077	0.0976909	0.0484581	0.0411765	0.0350515	0.0266667	0.0674603
chr8	48850000	48875000	48862500	6.81002e-25	152.256	9	12	30	32	21	24	12	49	13	8	4	371	715	744	665	520	563	227	510	485	150	252	0.0242588	0.0167832	0.0403226	0.0481203	0.0403846	0.0426288	0.0528634	0.0960784	0.0268041	0.0533333	0.015873
chr15	33775000	33800000	33787500	6.97066e-25	150.195	28	64	73	65	64	69	19	20	31	7	14	371	715	744	665	520	563	227	510	485	150	252	0.0754717	0.0895105	0.0981183	0.0977444	0.123077	0.122558	0.0837004	0.0392157	0.0639175	0.0466667	0.0555556
chr6	86275000	86300000	86287500	7.44906e-25	152.044	25	49	25	31	17	18	15	42	26	13	20	371	715	744	665	520	563	227	510	485	150	252	0.0673854	0.0685315	0.0336022	0.0466165	0.0326923	0.0319716	0.0660793	0.0823529	0.0536082	0.0866667	0.0793651
chr3	49675000	49700000	49687500	7.54857e-25	150.296	13	49	25	22	15	19	17	35	9	5	10	371	715	744	665	520	563	227	510	485	150	252	0.0350404	0.0685315	0.0336022	0.0330827	0.0288462	0.0337478	0.0748899	0.0686275	0.0185567	0.0333333	0.0396825
chr10	11075000	11100000	11087500	8.10711e-25	150.08	27	91	49	24	5	12	44	88	28	5	20	371	715	744	665	520	563	227	510	485	150	252	0.0727763	0.127273	0.0658602	0.0360902	0.00961538	0.0213144	0.193833	0.172549	0.057732	0.0333333	0.0793651
chr20	60800000	60825000	60812500	8.49665e-25	147.965	27	94	98	49	47	48	12	16	18	4	15	371	715	744	665	520	563	227	510	485	150	252	0.0727763	0.131469	0.13172	0.0736842	0.0903846	0.0852575	0.0528634	0.0313725	0.0371134	0.0266667	0.0595238
chr22	27350000	27375000	27362500	8.7513e-25	147.619	32	24	35	22	13	14	14	34	53	17	24	371	715	744	665	520	563	227	510	485	150	252	0.0862534	0.0335664	0.047043	0.0330827	0.025	0.0248668	0.061674	0.0666667	0.109278	0.113333	0.0952381
chr21	21525000	21550000	21537500	9.07164e-25	149.305	42	98	94	39	29	35	31	64	38	14	25	371	715	744	665	520	563	227	510	485	150	252	0.113208	0.137063	0.126344	0.0586466	0.0557692	0.062167	0.136564	0.12549	0.0783505	0.0933333	0.0992063
chr4	122725000	122750000	122737500	9.75192e-25	157.116	65	93	99	101	86	70	35	114	50	29	41	371	715	744	665	520	563	227	510	485	150	252	0.175202	0.13007	0.133065	0.15188	0.165385	0.124334	0.154185	0.223529	0.103093	0.193333	0.162698
chr14	106175000	106200000	106187500	1.20142e-24	148.084	35	71	44	47	29	24	30	43	58	24	37	371	715	744	665	520	563	227	510	485	150	252	0.0943396	0.0993007	0.0591398	0.0706767	0.0557692	0.0426288	0.132159	0.0843137	0.119588	0.16	0.146825
chr7	99775000	99800000	99787500	1.20933e-24	151.893	45	55	69	75	65	63	34	97	71	12	25	371	715	744	665	520	563	227	510	485	150	252	0.121294	0.0769231	0.0927419	0.112782	0.125	0.111901	0.14978	0.190196	0.146392	0.08	0.0992063
chr4	5825000	5850000	5837500	1.24824e-24	155.129	62	98	99	103	90	71	37	118	48	28	45	371	715	744	665	520	563	227	510	485	150	252	0.167116	0.137063	0.133065	0.154887	0.173077	0.12611	0.162996	0.231373	0.0989691	0.186667	0.178571
chr4	122700000	122725000	122712500	1.24824e-24	154.282	61	90	94	96	85	72	39	118	46	25	42	371	715	744	665	520	563	227	510	485	150	252	0.16442	0.125874	0.126344	0.144361	0.163462	0.127886	0.171806	0.231373	0.0948454	0.166667	0.166667
chr2	152750000	152775000	152762500	1.31792e-24	153.887	19	23	9	5	4	4	4	9	26	7	5	371	715	744	665	520	563	227	510	485	150	252	0.0512129	0.0321678	0.0120968	0.0075188	0.00769231	0.0071048	0.0176211	0.0176471	0.0536082	0.0466667	0.0198413
chr2	145175000	145200000	145187500	1.31792e-24	153.598	19	24	13	6	8	6	5	9	26	6	7	371	715	744	665	520	563	227	510	485	150	252	0.0512129	0.0335664	0.0174731	0.00902256	0.0153846	0.0106572	0.0220264	0.0176471	0.0536082	0.04	0.0277778
chr18	3575000	3600000	3587500	1.32749e-24	154.581	26	63	52	41	21	23	29	35	45	12	32	371	715	744	665	520	563	227	510	485	150	252	0.0700809	0.0881119	0.0698925	0.0616541	0.0403846	0.0408526	0.127753	0.0686275	0.0927835	0.08	0.126984
chr11	122025000	122050000	122037500	1.33393e-24	150.869	29	56	55	48	46	39	35	90	54	15	36	371	715	744	665	520	563	227	510	485	150	252	0.0781671	0.0783217	0.0739247	0.0721805	0.0884615	0.0692718	0.154185	0.176471	0.11134	0.1	0.142857
chr11	62550000	62575000	62562500	1.56994e-24	150.324	33	59	52	53	51	40	35	95	59	16	37	371	715	744	665	520	563	227	510	485	150	252	0.0889488	0.0825175	0.0698925	0.0796992	0.0980769	0.071048	0.154185	0.186275	0.121649	0.106667	0.146825
chr19	4425000	4450000	4437500	1.7138e-24	147.476	23	26	19	19	15	10	12	32	25	8	16	371	715	744	665	520	563	227	510	485	150	252	0.0619946	0.0363636	0.0255376	0.0285714	0.0288462	0.017762	0.0528634	0.0627451	0.0515464	0.0533333	0.0634921
chr9	92075000	92100000	92087500	1.72817e-24	149.641	11	28	48	44	40	41	9	20	11	15	6	371	715	744	665	520	563	227	510	485	150	252	0.0296496	0.0391608	0.0645161	0.0661654	0.0769231	0.0728242	0.0396476	0.0392157	0.0226804	0.1	0.0238095
chr9	92000000	92025000	92012500	1.72817e-24	149.561	17	30	55	59	35	45	12	20	18	19	9	371	715	744	665	520	563	227	510	485	150	252	0.0458221	0.041958	0.0739247	0.0887218	0.0673077	0.079929	0.0528634	0.0392157	0.0371134	0.126667	0.0357143
chr11	66325000	66350000	66337500	1.79925e-24	149.852	33	63	61	65	49	48	37	97	64	16	36	371	715	744	665	520	563	227	510	485	150	252	0.0889488	0.0881119	0.0819892	0.0977444	0.0942308	0.0852575	0.162996	0.190196	0.131959	0.106667	0.142857
chr1	38350000	38375000	38362500	1.91809e-24	149.3	27	63	61	99	69	75	22	82	40	16	30	371	715	744	665	520	563	227	510	485	150	252	0.0727763	0.0881119	0.0819892	0.148872	0.132692	0.133215	0.0969163	0.160784	0.0824742	0.106667	0.119048
chr9	32100000	32125000	32112500	2.17716e-24	148.937	7	23	42	39	38	46	7	23	13	13	6	371	715	744	665	520	563	227	510	485	150	252	0.0188679	0.0321678	0.0564516	0.0586466	0.0730769	0.0817052	0.030837	0.045098	0.0268041	0.0866667	0.0238095
chr14	106150000	106175000	106162500	2.19277e-24	146.75	35	74	50	42	27	27	33	46	61	27	42	371	715	744	665	520	563	227	510	485	150	252	0.0943396	0.103497	0.0672043	0.0631579	0.0519231	0.0479574	0.145374	0.0901961	0.125773	0.18	0.166667
chr22	41750000	41775000	41762500	2.31029e-24	145.49	28	15	23	15	5	12	8	19	46	11	13	371	715	744	665	520	563	227	510	485	150	252	0.0754717	0.020979	0.030914	0.0225564	0.00961538	0.0213144	0.0352423	0.0372549	0.0948454	0.0733333	0.0515873
chr5	6725000	6750000	6737500	2.33664e-24	149.183	3	22	22	17	7	5	16	42	18	11	17	371	715	744	665	520	563	227	510	485	150	252	0.00808625	0.0307692	0.0295699	0.0255639	0.0134615	0.00888099	0.0704846	0.0823529	0.0371134	0.0733333	0.0674603
chr22	47100000	47125000	47112500	2.3977e-24	145.337	23	13	18	13	4	9	6	18	36	7	12	371	715	744	665	520	563	227	510	485	150	252	0.0619946	0.0181818	0.0241935	0.0195489	0.00769231	0.0159858	0.0264317	0.0352941	0.0742268	0.0466667	0.047619
chr2	240175000	240200000	240187500	2.44202e-24	151.912	18	22	9	5	6	3	3	10	27	7	3	371	715	744	665	520	563	227	510	485	150	252	0.0485175	0.0307692	0.0120968	0.0075188	0.0115385	0.0053286	0.0132159	0.0196078	0.0556701	0.0466667	0.0119048
chr14	25450000	25475000	25462500	2.4806e-24	146.428	36	71	52	40	25	23	34	48	62	29	42	371	715	744	665	520	563	227	510	485	150	252	0.097035	0.0993007	0.0698925	0.0601504	0.0480769	0.0408526	0.14978	0.0941176	0.127835	0.193333	0.166667
chr13	78275000	78300000	78287500	2.56037e-24	146.392	32	89	65	31	18	14	40	91	25	7	31	371	715	744	665	520	563	227	510	485	150	252	0.0862534	0.124476	0.0873656	0.0466165	0.0346154	0.0248668	0.176211	0.178431	0.0515464	0.0466667	0.123016
chr19	4075000	4100000	4087500	2.64574e-24	146.438	28	32	23	19	18	9	13	31	30	9	20	371	715	744	665	520	563	227	510	485	150	252	0.0754717	0.0447552	0.030914	0.0285714	0.0346154	0.0159858	0.0572687	0.0607843	0.0618557	0.06	0.0793651
chr1	11900000	11925000	11912500	2.65815e-24	148.534	39	90	81	126	97	98	26	85	61	23	40	371	715	744	665	520	563	227	510	485	150	252	0.105121	0.125874	0.108871	0.189474	0.186538	0.174067	0.114537	0.166667	0.125773	0.153333	0.15873
chr1	20925000	20950000	20937500	2.80577e-24	148.345	40	90	88	127	104	109	27	88	65	28	41	371	715	744	665	520	563	227	510	485	150	252	0.107817	0.125874	0.11828	0.190977	0.2	0.193606	0.118943	0.172549	0.134021	0.186667	0.162698
chr9	131050000	131075000	131062500	2.92265e-24	148.187	6	19	38	47	33	41	7	20	15	13	8	371	715	744	665	520	563	227	510	485	150	252	0.0161725	0.0265734	0.0510753	0.0706767	0.0634615	0.0728242	0.030837	0.0392157	0.0309278	0.0866667	0.031746
chr22	47025000	47050000	47037500	3.10019e-24	144.722	16	10	14	11	1	5	5	15	31	5	11	371	715	744	665	520	563	227	510	485	150	252	0.0431267	0.013986	0.0188172	0.0165414	0.00192308	0.00888099	0.0220264	0.0294118	0.0639175	0.0333333	0.0436508
chr14	106050000	106075000	106062500	3.41122e-24	145.695	34	68	50	36	24	21	28	46	56	26	38	371	715	744	665	520	563	227	510	485	150	252	0.0916442	0.0951049	0.0672043	0.0541353	0.0461538	0.0373002	0.123348	0.0901961	0.115464	0.173333	0.150794
chr21	30300000	30325000	30312500	3.54803e-24	146.239	43	98	96	39	33	33	32	69	32	12	25	371	715	744	665	520	563	227	510	485	150	252	0.115903	0.137063	0.129032	0.0586466	0.0634615	0.0586146	0.140969	0.135294	0.0659794	0.08	0.0992063
chr16	23450000	23475000	23462500	3.64414e-24	146.233	63	99	114	146	119	113	68	200	82	12	45	371	715	744	665	520	563	227	510	485	150	252	0.169811	0.138462	0.153226	0.219549	0.228846	0.20071	0.299559	0.392157	0.169072	0.08	0.178571
chr16	89850000	89875000	89862500	3.93517e-24	145.976	65	107	113	150	125	117	78	201	89	12	52	371	715	744	665	520	563	227	510	485	150	252	0.175202	0.14965	0.151882	0.225564	0.240385	0.207815	0.343612	0.394118	0.183505	0.08	0.206349
chr22	28100000	28125000	28112500	4.03844e-24	144.093	15	8	11	7	2	5	3	12	20	4	7	371	715	744	665	520	563	227	510	485	150	252	0.0404313	0.0111888	0.0147849	0.0105263	0.00384615	0.00888099	0.0132159	0.0235294	0.0412371	0.0266667	0.0277778
chr6	86300000	86325000	86312500	4.15851e-24	148.258	24	51	21	29	16	15	15	41	31	12	19	371	715	744	665	520	563	227	510	485	150	252	0.06469	0.0713287	0.0282258	0.043609	0.0307692	0.026643	0.0660793	0.0803922	0.0639175	0.08	0.0753968
chr14	106100000	106125000	106112500	4.23098e-24	145.182	31	54	39	27	18	21	28	51	52	24	38	371	715	744	665	520	563	227	510	485	150	252	0.083558	0.0755245	0.0524194	0.0406015	0.0346154	0.0373002	0.123348	0.1	0.107216	0.16	0.150794
chr1	38450000	38475000	38462500	4.78061e-24	147.148	40	91	94	131	110	113	28	87	62	29	43	371	715	744	665	520	563	227	510	485	150	252	0.107817	0.127273	0.126344	0.196992	0.211538	0.20071	0.123348	0.170588	0.127835	0.193333	0.170635
chr22	27375000	27400000	27387500	4.80994e-24	143.656	11	7	10	6	2	4	3	8	19	5	5	371	715	744	665	520	563	227	510	485	150	252	0.0296496	0.00979021	0.0134409	0.00902256	0.00384615	0.0071048	0.0132159	0.0156863	0.0391753	0.0333333	0.0198413
chr16	51325000	51350000	51337500	4.83736e-24	145.45	68	105	120	143	125	118	78	193	90	14	44	371	715	744	665	520	563	227	510	485	150	252	0.183288	0.146853	0.16129	0.215038	0.240385	0.209591	0.343612	0.378431	0.185567	0.0933333	0.174603
chr9	92050000	92075000	92062500	4.89004e-24	146.979	6	16	33	43	31	39	5	17	13	16	9	371	715	744	665	520	563	227	510	485	150	252	0.0161725	0.0223776	0.0443548	0.0646617	0.0596154	0.0692718	0.0220264	0.0333333	0.0268041	0.106667	0.0357143
chr6	86325000	86350000	86337500	5.07545e-24	147.691	24	47	17	26	17	13	11	39	31	13	17	371	715	744	665	520	563	227	510	485	150	252	0.06469	0.0657343	0.0228495	0.0390977	0.0326923	0.0230906	0.0484581	0.0764706	0.0639175	0.0866667	0.0674603
chr17	72850000	72875000	72862500	5.39948e-24	146.64	49	69	52	50	33	39	47	140	28	15	30	371	715	744	665	520	563	227	510	485	150	252	0.132075	0.0965035	0.0698925	0.075188	0.0634615	0.0692718	0.207048	0.27451	0.057732	0.1	0.119048
chr19	500000	525000	512500	5.94688e-24	144.611	38	37	28	28	20	14	15	39	40	8	22	371	715	744	665	520	563	227	510	485	150	252	0.102426	0.0517483	0.0376344	0.0421053	0.0384615	0.0248668	0.0660793	0.0764706	0.0824742	0.0533333	0.0873016
chr15	43950000	43975000	43962500	5.98951e-24	145.548	33	73	75	65	66	67	22	24	34	6	15	371	715	744	665	520	563	227	510	485	150	252	0.0889488	0.102098	0.100806	0.0977444	0.126923	0.119005	0.0969163	0.0470588	0.0701031	0.04	0.0595238
chr11	35375000	35400000	35387500	5.99263e-24	147.142	37	65	74	72	49	56	37	103	63	13	36	371	715	744	665	520	563	227	510	485	150	252	0.0997305	0.0909091	0.0994624	0.108271	0.0942308	0.0994671	0.162996	0.201961	0.129897	0.0866667	0.142857
chr12	123425000	123450000	123437500	6.33299e-24	145.625	27	41	31	36	32	23	22	56	35	11	17	371	715	744	665	520	563	227	510	485	150	252	0.0727763	0.0573427	0.0416667	0.0541353	0.0615385	0.0408526	0.0969163	0.109804	0.0721649	0.0733333	0.0674603
chr22	47000000	47025000	47012500	6.45261e-24	142.969	3	9	3	6	3	3	6	17	3	2	2	371	715	744	665	520	563	227	510	485	150	252	0.00808625	0.0125874	0.00403226	0.00902256	0.00576923	0.0053286	0.0264317	0.0333333	0.00618557	0.0133333	0.00793651
chr22	50250000	50275000	50262500	6.66241e-24	142.839	2	9	5	5	4	3	7	17	4	2	3	371	715	744	665	520	563	227	510	485	150	252	0.00539084	0.0125874	0.00672043	0.0075188	0.00769231	0.0053286	0.030837	0.0333333	0.00824742	0.0133333	0.0119048
chr6	44300000	44325000	44312500	7.22938e-24	146.807	22	39	16	22	15	14	9	35	33	14	13	371	715	744	665	520	563	227	510	485	150	252	0.0592992	0.0545455	0.0215054	0.0330827	0.0288462	0.0248668	0.0396476	0.0686275	0.0680412	0.0933333	0.0515873
chr19	4050000	4075000	4062500	7.5402e-24	144	41	42	32	33	24	18	16	49	48	8	28	371	715	744	665	520	563	227	510	485	150	252	0.110512	0.0587413	0.0430108	0.0496241	0.0461538	0.0319716	0.0704846	0.0960784	0.0989691	0.0533333	0.111111
chr2	88925000	88950000	88937500	7.66226e-24	148.891	15	22	11	6	6	3	1	10	26	8	4	371	715	744	665	520	563	227	510	485	150	252	0.0404313	0.0307692	0.0147849	0.00902256	0.0115385	0.0053286	0.00440529	0.0196078	0.0536082	0.0533333	0.015873
chr2	152775000	152800000	152787500	7.66226e-24	149.166	14	21	10	5	4	5	1	10	23	7	5	371	715	744	665	520	563	227	510	485	150	252	0.0377358	0.0293706	0.0134409	0.0075188	0.00769231	0.00888099	0.00440529	0.0196078	0.0474227	0.0466667	0.0198413
chr11	66300000	66325000	66312500	7.77917e-24	146.434	41	83	85	74	58	63	32	105	62	12	33	371	715	744	665	520	563	227	510	485	150	252	0.110512	0.116084	0.114247	0.111278	0.111538	0.111901	0.140969	0.205882	0.127835	0.08	0.130952
chr2	232425000	232450000	232437500	8.01324e-24	148.548	12	20	11	5	6	5	1	9	21	7	7	371	715	744	665	520	563	227	510	485	150	252	0.032345	0.027972	0.0147849	0.0075188	0.0115385	0.00888099	0.00440529	0.0176471	0.043299	0.0466667	0.0277778
chr22	47075000	47100000	47087500	8.41532e-24	142.283	3	8	6	5	4	3	8	21	5	2	3	371	715	744	665	520	563	227	510	485	150	252	0.00808625	0.0111888	0.00806452	0.0075188	0.00769231	0.0053286	0.0352423	0.0411765	0.0103093	0.0133333	0.0119048
chr1	20950000	20975000	20962500	8.9705e-24	145.748	41	91	93	130	111	112	27	91	61	29	43	371	715	744	665	520	563	227	510	485	150	252	0.110512	0.127273	0.125	0.195489	0.213462	0.198934	0.118943	0.178431	0.125773	0.193333	0.170635
chr20	3075000	3100000	3087500	9.10755e-24	142.877	25	76	93	45	39	42	10	17	16	4	15	371	715	744	665	520	563	227	510	485	150	252	0.0673854	0.106294	0.125	0.0676692	0.075	0.0746004	0.0440529	0.0333333	0.0329897	0.0266667	0.0595238
chr9	95000000	95025000	95012500	9.29962e-24	145.506	6	20	33	44	24	36	5	16	18	15	9	371	715	744	665	520	563	227	510	485	150	252	0.0161725	0.027972	0.0443548	0.0661654	0.0461538	0.0639432	0.0220264	0.0313725	0.0371134	0.1	0.0357143
chr10	79625000	79650000	79637500	9.45317e-24	144.804	35	110	54	26	8	16	52	103	30	12	22	371	715	744	665	520	563	227	510	485	150	252	0.0943396	0.153846	0.0725806	0.0390977	0.0153846	0.0284192	0.229075	0.201961	0.0618557	0.08	0.0873016
chr22	47050000	47075000	47062500	9.60089e-24	141.944	5	11	8	7	7	5	8	22	7	1	3	371	715	744	665	520	563	227	510	485	150	252	0.0134771	0.0153846	0.0107527	0.0105263	0.0134615	0.00888099	0.0352423	0.0431373	0.014433	0.00666667	0.0119048
chr9	140675000	140700000	140687500	1.0003e-23	145.243	6	23	34	45	25	33	6	14	15	14	10	371	715	744	665	520	563	227	510	485	150	252	0.0161725	0.0321678	0.0456989	0.0676692	0.0480769	0.0586146	0.0264317	0.027451	0.0309278	0.0933333	0.0396825
chr9	32225000	32250000	32237500	1.02563e-23	145.087	8	25	37	48	27	34	8	12	15	12	12	371	715	744	665	520	563	227	510	485	150	252	0.0215633	0.034965	0.0497312	0.0721805	0.0519231	0.0603908	0.0352423	0.0235294	0.0309278	0.08	0.047619
chr15	44025000	44050000	44037500	1.04986e-23	144.262	35	75	89	50	66	61	25	22	33	9	22	371	715	744	665	520	563	227	510	485	150	252	0.0943396	0.104895	0.119624	0.075188	0.126923	0.108348	0.110132	0.0431373	0.0680412	0.06	0.0873016
chr17	38225000	38250000	38237500	1.06094e-23	145.028	47	82	48	52	41	38	44	142	37	14	34	371	715	744	665	520	563	227	510	485	150	252	0.126685	0.114685	0.0645161	0.0781955	0.0788462	0.0674956	0.193833	0.278431	0.0762887	0.0933333	0.134921
chr11	122000000	122025000	122012500	1.14846e-23	145.464	43	99	93	87	70	64	29	111	58	11	37	371	715	744	665	520	563	227	510	485	150	252	0.115903	0.138462	0.125	0.130827	0.134615	0.113677	0.127753	0.217647	0.119588	0.0733333	0.146825
chr11	122050000	122075000	122062500	1.27383e-23	145.109	25	59	68	77	66	51	28	69	28	6	21	371	715	744	665	520	563	227	510	485	150	252	0.0673854	0.0825175	0.0913978	0.115789	0.126923	0.0905861	0.123348	0.135294	0.057732	0.04	0.0833333
chr22	47125000	47150000	47137500	1.27726e-23	141.281	5	10	13	9	8	4	6	25	8	3	5	371	715	744	665	520	563	227	510	485	150	252	0.0134771	0.013986	0.0174731	0.0135338	0.0153846	0.0071048	0.0264317	0.0490196	0.0164948	0.02	0.0198413
chr19	3825000	3850000	3837500	1.34119e-23	142.678	49	46	32	36	26	20	15	49	53	8	29	371	715	744	665	520	563	227	510	485	150	252	0.132075	0.0643357	0.0430108	0.0541353	0.05	0.035524	0.0660793	0.0960784	0.109278	0.0533333	0.115079
chr3	155650000	155675000	155662500	1.37864e-23	144.096	12	41	16	23	16	19	12	35	7	5	9	371	715	744	665	520	563	227	510	485	150	252	0.032345	0.0573427	0.0215054	0.0345865	0.0307692	0.0337478	0.0528634	0.0686275	0.014433	0.0333333	0.0357143
chr22	27325000	27350000	27337500	1.42914e-23	140.987	58	101	96	79	50	68	32	103	80	14	43	371	715	744	665	520	563	227	510	485	150	252	0.156334	0.141259	0.129032	0.118797	0.0961538	0.120782	0.140969	0.201961	0.164948	0.0933333	0.170635
chr9	94925000	94950000	94937500	1.53295e-23	144.138	12	25	37	57	23	30	9	15	17	12	13	371	715	744	665	520	563	227	510	485	150	252	0.032345	0.034965	0.0497312	0.0857143	0.0442308	0.053286	0.0396476	0.0294118	0.0350515	0.08	0.0515873
chr12	79700000	79725000	79712500	1.55088e-23	143.647	22	27	26	23	19	18	19	46	33	8	13	371	715	744	665	520	563	227	510	485	150	252	0.0592992	0.0377622	0.0349462	0.0345865	0.0365385	0.0319716	0.0837004	0.0901961	0.0680412	0.0533333	0.0515873
chr20	60700000	60725000	60712500	1.55099e-23	141.681	16	54	63	38	28	29	9	15	18	3	12	371	715	744	665	520	563	227	510	485	150	252	0.0431267	0.0755245	0.0846774	0.0571429	0.0538462	0.0515098	0.0396476	0.0294118	0.0371134	0.02	0.047619
chr12	54000000	54025000	54012500	1.64831e-23	143.438	11	46	52	68	51	51	20	48	37	2	16	371	715	744	665	520	563	227	510	485	150	252	0.0296496	0.0643357	0.0698925	0.102256	0.0980769	0.0905861	0.0881057	0.0941176	0.0762887	0.0133333	0.0634921
chr9	32075000	32100000	32087500	1.66456e-23	143.87	36	57	47	47	26	26	20	38	53	13	32	371	715	744	665	520	563	227	510	485	150	252	0.097035	0.0797203	0.063172	0.0706767	0.05	0.0461812	0.0881057	0.0745098	0.109278	0.0866667	0.126984
chr7	99750000	99775000	99762500	1.75056e-23	146.001	41	56	64	79	66	69	32	91	73	13	23	371	715	744	665	520	563	227	510	485	150	252	0.110512	0.0783217	0.0860215	0.118797	0.126923	0.122558	0.140969	0.178431	0.150515	0.0866667	0.0912698
chr19	4450000	4475000	4462500	1.98431e-23	141.75	52	46	38	46	26	25	15	55	57	8	31	371	715	744	665	520	563	227	510	485	150	252	0.140162	0.0643357	0.0510753	0.0691729	0.05	0.044405	0.0660793	0.107843	0.117526	0.0533333	0.123016
chr1	32125000	32150000	32137500	1.98708e-23	143.999	42	90	84	127	107	92	27	86	47	24	40	371	715	744	665	520	563	227	510	485	150	252	0.113208	0.125874	0.112903	0.190977	0.205769	0.16341	0.118943	0.168627	0.0969072	0.16	0.15873
chr7	99825000	99850000	99837500	2.00827e-23	145.488	37	58	66	82	68	71	34	90	74	16	23	371	715	744	665	520	563	227	510	485	150	252	0.0997305	0.0811189	0.0887097	0.123308	0.130769	0.12611	0.14978	0.176471	0.152577	0.106667	0.0912698
chr21	45775000	45800000	45787500	2.07725e-23	142.331	41	107	91	44	34	39	25	74	27	13	26	371	715	744	665	520	563	227	510	485	150	252	0.110512	0.14965	0.122312	0.0661654	0.0653846	0.0692718	0.110132	0.145098	0.0556701	0.0866667	0.103175
chr3	49700000	49725000	49712500	2.14699e-23	143.099	8	16	31	36	22	38	9	13	7	1	10	371	715	744	665	520	563	227	510	485	150	252	0.0215633	0.0223776	0.0416667	0.0541353	0.0423077	0.0674956	0.0396476	0.0254902	0.014433	0.00666667	0.0396825
chr22	38450000	38475000	38462500	2.36521e-23	139.864	11	10	9	11	2	7	5	23	12	3	7	371	715	744	665	520	563	227	510	485	150	252	0.0296496	0.013986	0.0120968	0.0165414	0.00384615	0.0124334	0.0220264	0.045098	0.0247423	0.02	0.0277778
chr19	3850000	3875000	3862500	2.37719e-23	141.273	50	54	41	58	29	37	18	57	54	10	26	371	715	744	665	520	563	227	510	485	150	252	0.134771	0.0755245	0.0551075	0.087218	0.0557692	0.0657194	0.0792952	0.111765	0.11134	0.0666667	0.103175
chr12	125750000	125775000	125762500	2.41216e-23	142.555	11	44	49	71	49	47	20	49	29	2	17	371	715	744	665	520	563	227	510	485	150	252	0.0296496	0.0615385	0.0658602	0.106767	0.0942308	0.0834813	0.0881057	0.0960784	0.0597938	0.0133333	0.0674603
chr20	60750000	60775000	60762500	2.48258e-23	140.617	21	17	17	8	13	9	12	22	20	3	8	371	715	744	665	520	563	227	510	485	150	252	0.0566038	0.0237762	0.0228495	0.0120301	0.025	0.0159858	0.0528634	0.0431373	0.0412371	0.02	0.031746
chr3	63975000	64000000	63987500	2.55366e-23	142.673	15	47	41	36	54	49	8	31	42	2	12	371	715	744	665	520	563	227	510	485	150	252	0.0404313	0.0657343	0.0551075	0.0541353	0.103846	0.0870337	0.0352423	0.0607843	0.0865979	0.0133333	0.047619
chr13	20125000	20150000	20137500	2.63094e-23	141.406	31	79	54	30	15	11	38	85	19	7	26	371	715	744	665	520	563	227	510	485	150	252	0.083558	0.11049	0.0725806	0.0451128	0.0288462	0.0195382	0.167401	0.166667	0.0391753	0.0466667	0.103175
chr17	73700000	73725000	73712500	2.6724e-23	142.904	47	79	52	50	41	31	41	132	35	14	33	371	715	744	665	520	563	227	510	485	150	252	0.126685	0.11049	0.0698925	0.075188	0.0788462	0.0550622	0.180617	0.258824	0.0721649	0.0933333	0.130952
chr9	32150000	32175000	32162500	2.89937e-23	142.605	34	43	39	30	22	19	19	34	42	11	26	371	715	744	665	520	563	227	510	485	150	252	0.0916442	0.0601399	0.0524194	0.0451128	0.0423077	0.0337478	0.0837004	0.0666667	0.0865979	0.0733333	0.103175
chr7	104675000	104700000	104687500	3.09441e-23	144.372	38	59	63	81	68	75	33	89	72	15	23	371	715	744	665	520	563	227	510	485	150	252	0.102426	0.0825175	0.0846774	0.121805	0.130769	0.133215	0.145374	0.17451	0.148454	0.1	0.0912698
chr9	32200000	32225000	32212500	3.52309e-23	142.106	18	27	25	18	7	12	13	24	39	7	10	371	715	744	665	520	563	227	510	485	150	252	0.0485175	0.0377622	0.0336022	0.0270677	0.0134615	0.0213144	0.0572687	0.0470588	0.0804124	0.0466667	0.0396825
chr1	6225000	6250000	6237500	3.73107e-23	142.6	43	95	84	113	107	91	27	99	47	20	36	371	715	744	665	520	563	227	510	485	150	252	0.115903	0.132867	0.112903	0.169925	0.205769	0.161634	0.118943	0.194118	0.0969072	0.133333	0.142857
chr12	57975000	58000000	57987500	3.80526e-23	141.516	11	38	50	68	47	46	18	47	26	2	17	371	715	744	665	520	563	227	510	485	150	252	0.0296496	0.0531469	0.0672043	0.102256	0.0903846	0.0817052	0.0792952	0.0921569	0.0536082	0.0133333	0.0674603
chr9	104175000	104200000	104187500	3.89407e-23	141.811	16	19	22	13	6	9	9	20	38	6	8	371	715	744	665	520	563	227	510	485	150	252	0.0431267	0.0265734	0.0295699	0.0195489	0.0115385	0.0159858	0.0396476	0.0392157	0.0783505	0.04	0.031746
chr17	73675000	73700000	73687500	3.93941e-23	141.78	36	74	46	45	34	29	30	67	39	14	20	371	715	744	665	520	563	227	510	485	150	252	0.097035	0.103497	0.061828	0.0676692	0.0653846	0.0515098	0.132159	0.131373	0.0804124	0.0933333	0.0793651
chr17	11750000	11775000	11762500	3.93941e-23	141.8	43	83	50	48	44	32	32	107	38	16	31	371	715	744	665	520	563	227	510	485	150	252	0.115903	0.116084	0.0672043	0.0721805	0.0846154	0.0568384	0.140969	0.209804	0.0783505	0.106667	0.123016
chr13	20575000	20600000	20587500	3.99127e-23	140.468	27	75	48	28	17	11	33	74	18	6	22	371	715	744	665	520	563	227	510	485	150	252	0.0727763	0.104895	0.0645161	0.0421053	0.0326923	0.0195382	0.145374	0.145098	0.0371134	0.04	0.0873016
chr21	22050000	22075000	22062500	4.01965e-23	140.776	34	105	93	45	35	38	28	75	25	13	27	371	715	744	665	520	563	227	510	485	150	252	0.0916442	0.146853	0.125	0.0676692	0.0673077	0.0674956	0.123348	0.147059	0.0515464	0.0866667	0.107143
chr16	60500000	60525000	60512500	4.1393e-23	140.82	68	99	104	133	108	111	74	174	91	18	40	371	715	744	665	520	563	227	510	485	150	252	0.183288	0.138462	0.139785	0.2	0.207692	0.197158	0.325991	0.341176	0.187629	0.12	0.15873
chr22	50150000	50175000	50162500	4.22079e-23	138.583	11	14	10	12	4	9	5	29	17	5	12	371	715	744	665	520	563	227	510	485	150	252	0.0296496	0.0195804	0.0134409	0.0180451	0.00769231	0.0159858	0.0220264	0.0568627	0.0350515	0.0333333	0.047619
chr2	240125000	240150000	240137500	4.32821e-23	144.76	11	49	38	34	44	25	22	49	23	3	13	371	715	744	665	520	563	227	510	485	150	252	0.0296496	0.0685315	0.0510753	0.0511278	0.0846154	0.044405	0.0969163	0.0960784	0.0474227	0.02	0.0515873
chr11	61050000	61075000	61062500	4.35677e-23	142.378	18	58	57	69	59	48	25	64	21	5	18	371	715	744	665	520	563	227	510	485	150	252	0.0485175	0.0811189	0.0766129	0.103759	0.113462	0.0852575	0.110132	0.12549	0.043299	0.0333333	0.0714286
chr1	32100000	32125000	32112500	4.58172e-23	142.102	43	90	80	111	109	94	29	102	45	21	36	371	715	744	665	520	563	227	510	485	150	252	0.115903	0.125874	0.107527	0.166917	0.209615	0.166963	0.127753	0.2	0.0927835	0.14	0.142857
chr16	51275000	51300000	51287500	4.79192e-23	140.426	64	94	92	121	100	100	52	134	82	19	37	371	715	744	665	520	563	227	510	485	150	252	0.172507	0.131469	0.123656	0.181955	0.192308	0.17762	0.229075	0.262745	0.169072	0.126667	0.146825
chr12	49125000	49150000	49137500	4.80398e-23	140.95	10	34	44	58	48	44	17	33	18	2	13	371	715	744	665	520	563	227	510	485	150	252	0.0269542	0.0475524	0.0591398	0.087218	0.0923077	0.0781528	0.0748899	0.0647059	0.0371134	0.0133333	0.0515873
chr20	37125000	37150000	37137500	5.26136e-23	138.96	19	15	15	4	12	10	12	18	19	2	7	371	715	744	665	520	563	227	510	485	150	252	0.0512129	0.020979	0.0201613	0.00601504	0.0230769	0.017762	0.0528634	0.0352941	0.0391753	0.0133333	0.0277778
chr2	145250000	145275000	145262500	5.29001e-23	144.134	19	33	26	32	28	23	18	50	19	3	15	371	715	744	665	520	563	227	510	485	150	252	0.0512129	0.0461538	0.0349462	0.0481203	0.0538462	0.0408526	0.0792952	0.0980392	0.0391753	0.02	0.0595238
chr17	79975000	80000000	79987500	5.44276e-23	140.958	23	24	24	28	24	17	13	42	10	6	8	371	715	744	665	520	563	227	510	485	150	252	0.0619946	0.0335664	0.0322581	0.0421053	0.0461538	0.0301954	0.0572687	0.0823529	0.0206186	0.04	0.031746
chr11	120275000	120300000	120287500	5.48881e-23	141.768	6	19	10	6	7	12	9	22	2	2	12	371	715	744	665	520	563	227	510	485	150	252	0.0161725	0.0265734	0.0134409	0.00902256	0.0134615	0.0213144	0.0396476	0.0431373	0.00412371	0.0133333	0.047619
chr12	2225000	2250000	2237500	5.60942e-23	140.552	18	37	27	12	13	15	14	34	14	12	10	371	715	744	665	520	563	227	510	485	150	252	0.0485175	0.0517483	0.0362903	0.0180451	0.025	0.026643	0.061674	0.0666667	0.028866	0.08	0.0396825
chr14	96000000	96025000	96012500	5.76383e-23	139.595	33	53	35	24	15	18	27	49	48	15	31	371	715	744	665	520	563	227	510	485	150	252	0.0889488	0.0741259	0.047043	0.0360902	0.0288462	0.0319716	0.118943	0.0960784	0.0989691	0.1	0.123016
chr6	158500000	158525000	158512500	5.99641e-23	142.083	9	39	10	21	5	6	6	18	18	3	7	371	715	744	665	520	563	227	510	485	150	252	0.0242588	0.0545455	0.0134409	0.0315789	0.00961538	0.0106572	0.0264317	0.0352941	0.0371134	0.02	0.0277778
chr6	44325000	44350000	44337500	5.99641e-23	142.121	15	29	12	14	15	14	7	27	27	12	11	371	715	744	665	520	563	227	510	485	150	252	0.0404313	0.0405594	0.016129	0.0210526	0.0288462	0.0248668	0.030837	0.0529412	0.0556701	0.08	0.0436508
chr13	20650000	20675000	20662500	6.02983e-23	139.54	25	74	48	31	16	11	28	77	15	6	19	371	715	744	665	520	563	227	510	485	150	252	0.0673854	0.103497	0.0645161	0.0466165	0.0307692	0.0195382	0.123348	0.15098	0.0309278	0.04	0.0753968
chr11	120225000	120250000	120237500	6.13104e-23	141.419	8	22	11	8	7	13	9	25	7	2	14	371	715	744	665	520	563	227	510	485	150	252	0.0215633	0.0307692	0.0147849	0.0120301	0.0134615	0.0230906	0.0396476	0.0490196	0.014433	0.0133333	0.0555556
chr14	65450000	65475000	65462500	6.23091e-23	139.375	34	50	34	22	15	17	30	44	41	17	32	371	715	744	665	520	563	227	510	485	150	252	0.0916442	0.0699301	0.0456989	0.0330827	0.0288462	0.0301954	0.132159	0.0862745	0.0845361	0.113333	0.126984
chr4	5850000	5875000	5862500	6.35003e-23	145.379	49	86	90	88	76	66	39	112	44	21	35	371	715	744	665	520	563	227	510	485	150	252	0.132075	0.12028	0.120968	0.132331	0.146154	0.117229	0.171806	0.219608	0.0907216	0.14	0.138889
chr16	89925000	89950000	89937500	6.45099e-23	139.716	56	78	76	115	82	88	38	112	71	19	34	371	715	744	665	520	563	227	510	485	150	252	0.150943	0.109091	0.102151	0.172932	0.157692	0.156306	0.167401	0.219608	0.146392	0.126667	0.134921
chr2	240100000	240125000	240112500	7.02344e-23	143.35	15	21	19	27	21	18	15	41	11	3	15	371	715	744	665	520	563	227	510	485	150	252	0.0404313	0.0293706	0.0255376	0.0406015	0.0403846	0.0319716	0.0660793	0.0803922	0.0226804	0.02	0.0595238
chr3	13000000	13025000	13012500	7.2845e-23	140.397	20	56	49	42	60	56	13	40	51	2	14	371	715	744	665	520	563	227	510	485	150	252	0.0539084	0.0783217	0.0658602	0.0631579	0.115385	0.0994671	0.0572687	0.0784314	0.105155	0.0133333	0.0555556
chr14	58850000	58875000	58862500	7.31789e-23	138.981	35	52	30	18	17	18	29	48	45	11	35	371	715	744	665	520	563	227	510	485	150	252	0.0943396	0.0727273	0.0403226	0.0270677	0.0326923	0.0319716	0.127753	0.0941176	0.0927835	0.0733333	0.138889
chr16	625000	650000	637500	7.39449e-23	139.35	43	68	68	98	70	75	29	89	42	17	25	371	715	744	665	520	563	227	510	485	150	252	0.115903	0.0951049	0.0913978	0.147368	0.134615	0.133215	0.127753	0.17451	0.0865979	0.113333	0.0992063
chr17	80000000	80025000	80012500	7.43503e-23	140.169	27	29	37	43	26	19	19	57	12	15	14	371	715	744	665	520	563	227	510	485	150	252	0.0727763	0.0405594	0.0497312	0.0646617	0.05	0.0337478	0.0837004	0.111765	0.0247423	0.1	0.0555556
chr10	3075000	3100000	3087500	7.66453e-23	140.29	39	113	54	27	11	18	55	101	34	15	23	371	715	744	665	520	563	227	510	485	150	252	0.105121	0.158042	0.0725806	0.0406015	0.0211538	0.0319716	0.242291	0.198039	0.0701031	0.1	0.0912698
chr7	104625000	104650000	104637500	7.78505e-23	142.235	37	65	63	75	70	73	26	80	63	13	12	371	715	744	665	520	563	227	510	485	150	252	0.0997305	0.0909091	0.0846774	0.112782	0.134615	0.129663	0.114537	0.156863	0.129897	0.0866667	0.047619
chr17	11725000	11750000	11737500	8.50567e-23	139.763	30	32	41	57	30	29	20	79	23	20	18	371	715	744	665	520	563	227	510	485	150	252	0.0808625	0.0447552	0.0551075	0.0857143	0.0576923	0.0515098	0.0881057	0.154902	0.0474227	0.133333	0.0714286
chr11	120250000	120275000	120262500	8.60464e-23	140.593	10	22	12	12	9	14	12	30	7	5	15	371	715	744	665	520	563	227	510	485	150	252	0.0269542	0.0307692	0.016129	0.0180451	0.0173077	0.0248668	0.0528634	0.0588235	0.014433	0.0333333	0.0595238
chr10	79750000	79775000	79762500	8.86377e-23	139.902	40	112	52	27	16	20	53	97	35	15	20	371	715	744	665	520	563	227	510	485	150	252	0.107817	0.156643	0.0698925	0.0406015	0.0307692	0.035524	0.23348	0.190196	0.0721649	0.1	0.0793651
chr9	32050000	32075000	32062500	8.91741e-23	139.976	9	12	11	9	2	5	8	11	31	6	6	371	715	744	665	520	563	227	510	485	150	252	0.0242588	0.0167832	0.0147849	0.0135338	0.00384615	0.00888099	0.0352423	0.0215686	0.0639175	0.04	0.0238095
chr19	3800000	3825000	3812500	9.84771e-23	138.17	50	61	40	62	35	52	20	60	58	9	27	371	715	744	665	520	563	227	510	485	150	252	0.134771	0.0853147	0.0537634	0.0932331	0.0673077	0.0923623	0.0881057	0.117647	0.119588	0.06	0.107143
chr19	28650000	28675000	28662500	1.00495e-22	138.041	43	61	43	63	33	54	23	67	65	9	24	371	715	744	665	520	563	227	510	485	150	252	0.115903	0.0853147	0.0577957	0.0947368	0.0634615	0.0959147	0.101322	0.131373	0.134021	0.06	0.0952381
chr1	171600000	171625000	171612500	1.07207e-22	140.24	38	83	82	105	105	90	31	99	45	20	36	371	715	744	665	520	563	227	510	485	150	252	0.102426	0.116084	0.110215	0.157895	0.201923	0.159858	0.136564	0.194118	0.0927835	0.133333	0.142857
chr16	59700000	59725000	59712500	1.10223e-22	138.429	15	29	20	27	25	20	17	47	16	2	12	371	715	744	665	520	563	227	510	485	150	252	0.0404313	0.0405594	0.0268817	0.0406015	0.0480769	0.035524	0.0748899	0.0921569	0.0329897	0.0133333	0.047619
chr12	54025000	54050000	54037500	1.11593e-22	139.027	17	35	27	12	10	13	16	31	13	12	9	371	715	744	665	520	563	227	510	485	150	252	0.0458221	0.048951	0.0362903	0.0180451	0.0192308	0.0230906	0.0704846	0.0607843	0.0268041	0.08	0.0357143
chr17	72775000	72800000	72787500	1.21788e-22	138.887	32	32	42	63	29	32	24	81	24	20	20	371	715	744	665	520	563	227	510	485	150	252	0.0862534	0.0447552	0.0564516	0.0947368	0.0557692	0.0568384	0.105727	0.158824	0.0494845	0.133333	0.0793651
chr16	61075000	61100000	61087500	1.24796e-22	138.094	11	17	16	17	14	17	17	39	13	2	9	371	715	744	665	520	563	227	510	485	150	252	0.0296496	0.0237762	0.0215054	0.0255639	0.0269231	0.0301954	0.0748899	0.0764706	0.0268041	0.0133333	0.0357143
chr14	95975000	96000000	95987500	1.31765e-22	137.681	34	47	28	19	19	16	27	50	41	9	30	371	715	744	665	520	563	227	510	485	150	252	0.0916442	0.0657343	0.0376344	0.0285714	0.0365385	0.0284192	0.118943	0.0980392	0.0845361	0.06	0.119048
chr14	105400000	105425000	105412500	1.33239e-22	137.606	35	46	26	17	19	13	27	52	40	8	30	371	715	744	665	520	563	227	510	485	150	252	0.0943396	0.0643357	0.0349462	0.0255639	0.0365385	0.0230906	0.118943	0.101961	0.0824742	0.0533333	0.119048
chr3	12925000	12950000	12937500	1.48104e-22	138.838	22	60	48	44	63	60	14	40	49	3	15	371	715	744	665	520	563	227	510	485	150	252	0.0592992	0.0839161	0.0645161	0.0661654	0.121154	0.106572	0.061674	0.0784314	0.101031	0.02	0.0595238
chr9	78725000	78750000	78737500	1.54778e-22	138.73	4	11	10	7	1	5	4	8	31	6	5	371	715	744	665	520	563	227	510	485	150	252	0.0107817	0.0153846	0.0134409	0.0105263	0.00192308	0.00888099	0.0176211	0.0156863	0.0639175	0.04	0.0198413
chr19	3875000	3900000	3887500	1.55003e-22	137.038	37	55	45	73	39	54	31	83	67	6	26	371	715	744	665	520	563	227	510	485	150	252	0.0997305	0.0769231	0.0604839	0.109774	0.075	0.0959147	0.136564	0.162745	0.138144	0.04	0.103175
chr22	50225000	50250000	50237500	1.64799e-22	135.64	13	20	12	16	7	10	8	36	22	7	16	371	715	744	665	520	563	227	510	485	150	252	0.0350404	0.027972	0.016129	0.0240602	0.0134615	0.017762	0.0352423	0.0705882	0.0453608	0.0466667	0.0634921
chr22	28125000	28150000	28137500	1.64801e-22	135.589	15	28	16	22	8	13	10	41	29	9	19	371	715	744	665	520	563	227	510	485	150	252	0.0404313	0.0391608	0.0215054	0.0330827	0.0153846	0.0230906	0.0440529	0.0803922	0.0597938	0.06	0.0753968
chr17	38200000	38225000	38212500	1.88225e-22	137.855	31	31	43	63	30	30	22	80	22	19	22	371	715	744	665	520	563	227	510	485	150	252	0.083558	0.0433566	0.0577957	0.0947368	0.0576923	0.053286	0.0969163	0.156863	0.0453608	0.126667	0.0873016
chr13	94050000	94075000	94062500	1.95285e-22	136.995	27	83	46	30	18	12	24	78	15	8	20	371	715	744	665	520	563	227	510	485	150	252	0.0727763	0.116084	0.061828	0.0451128	0.0346154	0.0213144	0.105727	0.152941	0.0309278	0.0533333	0.0793651
chr7	99875000	99900000	99887500	1.97494e-22	140.093	21	42	42	30	30	34	16	47	14	20	7	371	715	744	665	520	563	227	510	485	150	252	0.0566038	0.0587413	0.0564516	0.0451128	0.0576923	0.0603908	0.0704846	0.0921569	0.028866	0.133333	0.0277778
chr14	25350000	25375000	25362500	2.04768e-22	136.624	36	44	23	18	17	11	26	52	35	8	32	371	715	744	665	520	563	227	510	485	150	252	0.097035	0.0615385	0.030914	0.0270677	0.0326923	0.0195382	0.114537	0.101961	0.0721649	0.0533333	0.126984
chr14	65400000	65425000	65412500	2.04768e-22	136.596	36	39	18	16	11	11	28	46	33	8	29	371	715	744	665	520	563	227	510	485	150	252	0.097035	0.0545455	0.0241935	0.0240602	0.0211538	0.0195382	0.123348	0.0901961	0.0680412	0.0533333	0.115079
chr22	45425000	45450000	45437500	2.05121e-22	135.074	15	32	17	28	13	14	11	47	27	9	20	371	715	744	665	520	563	227	510	485	150	252	0.0404313	0.0447552	0.0228495	0.0421053	0.025	0.0248668	0.0484581	0.0921569	0.0556701	0.06	0.0793651
chr12	125775000	125800000	125787500	2.05231e-22	137.67	17	34	28	13	10	13	15	31	12	9	11	371	715	744	665	520	563	227	510	485	150	252	0.0458221	0.0475524	0.0376344	0.0195489	0.0192308	0.0230906	0.0660793	0.0607843	0.0247423	0.06	0.0436508
chr7	141375000	141400000	141387500	2.12785e-22	139.778	19	25	35	23	23	23	14	46	11	19	6	371	715	744	665	520	563	227	510	485	150	252	0.0512129	0.034965	0.047043	0.0345865	0.0442308	0.0408526	0.061674	0.0901961	0.0226804	0.126667	0.0238095
chr12	78475000	78500000	78487500	2.21373e-22	137.429	14	36	34	14	11	11	12	26	9	11	19	371	715	744	665	520	563	227	510	485	150	252	0.0377358	0.0503497	0.0456989	0.0210526	0.0211538	0.0195382	0.0528634	0.0509804	0.0185567	0.0733333	0.0753968
chr12	123400000	123425000	123412500	2.21373e-22	137.384	15	45	41	18	13	12	13	28	15	11	20	371	715	744	665	520	563	227	510	485	150	252	0.0404313	0.0629371	0.0551075	0.0270677	0.025	0.0213144	0.0572687	0.054902	0.0309278	0.0733333	0.0793651
chr17	38250000	38275000	38262500	2.34362e-22	137.286	31	31	40	47	29	26	19	76	20	14	17	371	715	744	665	520	563	227	510	485	150	252	0.083558	0.0433566	0.0537634	0.0706767	0.0557692	0.0461812	0.0837004	0.14902	0.0412371	0.0933333	0.0674603
chr2	88950000	88975000	88962500	2.35242e-22	140.621	15	18	14	23	18	11	14	32	5	3	9	371	715	744	665	520	563	227	510	485	150	252	0.0404313	0.0251748	0.0188172	0.0345865	0.0346154	0.0195382	0.061674	0.0627451	0.0103093	0.02	0.0357143
chr14	58725000	58750000	58737500	2.47701e-22	136.144	35	35	18	14	10	13	31	45	31	5	24	371	715	744	665	520	563	227	510	485	150	252	0.0943396	0.048951	0.0241935	0.0210526	0.0192308	0.0230906	0.136564	0.0882353	0.0639175	0.0333333	0.0952381
chr12	125600000	125625000	125612500	2.6715e-22	136.926	16	20	23	19	7	6	10	12	20	19	8	371	715	744	665	520	563	227	510	485	150	252	0.0431267	0.027972	0.030914	0.0285714	0.0134615	0.0106572	0.0440529	0.0235294	0.0412371	0.126667	0.031746
chr14	106200000	106225000	106212500	2.84556e-22	135.803	34	34	19	13	10	12	30	44	27	6	24	371	715	744	665	520	563	227	510	485	150	252	0.0916442	0.0475524	0.0255376	0.0195489	0.0192308	0.0213144	0.132159	0.0862745	0.0556701	0.04	0.0952381
chr1	38325000	38350000	38337500	2.90206e-22	138.011	33	55	56	86	82	68	27	103	26	12	26	371	715	744	665	520	563	227	510	485	150	252	0.0889488	0.0769231	0.0752688	0.129323	0.157692	0.120782	0.118943	0.201961	0.0536082	0.08	0.103175
chr1	11950000	11975000	11962500	2.90206e-22	138.03	36	74	66	94	94	80	32	104	38	17	31	371	715	744	665	520	563	227	510	485	150	252	0.097035	0.103497	0.0887097	0.141353	0.180769	0.142096	0.140969	0.203922	0.0783505	0.113333	0.123016
chr8	87400000	87425000	87412500	2.9209e-22	139.256	6	7	33	28	22	23	10	50	9	5	3	371	715	744	665	520	563	227	510	485	150	252	0.0161725	0.00979021	0.0443548	0.0421053	0.0423077	0.0408526	0.0440529	0.0980392	0.0185567	0.0333333	0.0119048
chr1	2150000	2175000	2162500	2.92711e-22	137.887	28	52	58	74	85	62	25	113	24	8	19	371	715	744	665	520	563	227	510	485	150	252	0.0754717	0.0727273	0.077957	0.111278	0.163462	0.110124	0.110132	0.221569	0.0494845	0.0533333	0.0753968
chr1	11925000	11950000	11937500	2.92711e-22	137.881	25	57	61	87	89	66	25	116	24	8	21	371	715	744	665	520	563	227	510	485	150	252	0.0673854	0.0797203	0.0819892	0.130827	0.171154	0.117229	0.110132	0.227451	0.0494845	0.0533333	0.0833333
chr14	103850000	103875000	103862500	2.94847e-22	135.682	31	33	24	17	11	15	25	45	25	6	23	371	715	744	665	520	563	227	510	485	150	252	0.083558	0.0461538	0.0322581	0.0255639	0.0211538	0.026643	0.110132	0.0882353	0.0515464	0.04	0.0912698
chr17	11375000	11400000	11387500	2.9747e-22	136.682	26	28	36	45	28	20	17	70	17	12	11	371	715	744	665	520	563	227	510	485	150	252	0.0700809	0.0391608	0.0483871	0.0676692	0.0538462	0.035524	0.0748899	0.137255	0.0350515	0.08	0.0436508
chr14	23425000	23450000	23437500	3.087e-22	135.539	33	30	28	22	12	24	28	49	20	8	22	371	715	744	665	520	563	227	510	485	150	252	0.0889488	0.041958	0.0376344	0.0330827	0.0230769	0.0426288	0.123348	0.0960784	0.0412371	0.0533333	0.0873016
chr8	133000000	133025000	133012500	3.11612e-22	138.949	6	8	34	25	21	25	8	46	9	7	1	371	715	744	665	520	563	227	510	485	150	252	0.0161725	0.0111888	0.0456989	0.037594	0.0403846	0.044405	0.0352423	0.0901961	0.0185567	0.0466667	0.00396825
chr13	20550000	20575000	20562500	3.14705e-22	135.931	26	82	57	33	20	12	26	74	21	7	19	371	715	744	665	520	563	227	510	485	150	252	0.0700809	0.114685	0.0766129	0.0496241	0.0384615	0.0213144	0.114537	0.145098	0.043299	0.0466667	0.0753968
chr14	25325000	25350000	25337500	3.35235e-22	135.321	35	35	31	27	17	24	31	51	23	11	25	371	715	744	665	520	563	227	510	485	150	252	0.0943396	0.048951	0.0416667	0.0406015	0.0326923	0.0426288	0.136564	0.1	0.0474227	0.0733333	0.0992063
chr16	89775000	89800000	89787500	3.41619e-22	135.887	10	14	7	13	11	11	18	36	12	3	9	371	715	744	665	520	563	227	510	485	150	252	0.0269542	0.0195804	0.0094086	0.0195489	0.0211538	0.0195382	0.0792952	0.0705882	0.0247423	0.02	0.0357143
chr9	139975000	140000000	139987500	3.52e-22	136.913	4	10	12	6	1	5	5	7	30	7	4	371	715	744	665	520	563	227	510	485	150	252	0.0107817	0.013986	0.016129	0.00902256	0.00192308	0.00888099	0.0220264	0.0137255	0.0618557	0.0466667	0.015873
chr7	99850000	99875000	99862500	3.63092e-22	138.499	17	20	28	25	19	20	14	44	8	21	5	371	715	744	665	520	563	227	510	485	150	252	0.0458221	0.027972	0.0376344	0.037594	0.0365385	0.035524	0.061674	0.0862745	0.0164948	0.14	0.0198413
chr9	32125000	32150000	32137500	3.80521e-22	136.675	6	11	8	4	1	6	5	9	35	6	6	371	715	744	665	520	563	227	510	485	150	252	0.0161725	0.0153846	0.0107527	0.00601504	0.00192308	0.0106572	0.0220264	0.0176471	0.0721649	0.04	0.0238095
chr11	84200000	84225000	84212500	3.84256e-22	137.316	15	31	17	15	12	14	15	34	12	9	16	371	715	744	665	520	563	227	510	485	150	252	0.0404313	0.0433566	0.0228495	0.0225564	0.0230769	0.0248668	0.0660793	0.0666667	0.0247423	0.06	0.0634921
chr21	22075000	22100000	22087500	3.88195e-22	135.82	34	101	91	49	32	39	27	69	25	13	27	371	715	744	665	520	563	227	510	485	150	252	0.0916442	0.141259	0.122312	0.0736842	0.0615385	0.0692718	0.118943	0.135294	0.0515464	0.0866667	0.107143
chr9	32025000	32050000	32037500	3.89618e-22	136.556	7	13	8	5	1	6	5	11	37	7	7	371	715	744	665	520	563	227	510	485	150	252	0.0188679	0.0181818	0.0107527	0.0075188	0.00192308	0.0106572	0.0220264	0.0215686	0.0762887	0.0466667	0.0277778
chr9	130950000	130975000	130962500	3.9242e-22	136.473	6	13	10	7	2	7	3	14	40	7	8	371	715	744	665	520	563	227	510	485	150	252	0.0161725	0.0181818	0.0134409	0.0105263	0.00384615	0.0124334	0.0132159	0.027451	0.0824742	0.0466667	0.031746
chr13	36525000	36550000	36537500	3.98185e-22	135.382	22	80	61	33	24	15	27	81	21	7	19	371	715	744	665	520	563	227	510	485	150	252	0.0592992	0.111888	0.0819892	0.0496241	0.0461538	0.026643	0.118943	0.158824	0.043299	0.0466667	0.0753968
chr16	89875000	89900000	89887500	4.00155e-22	135.484	9	11	6	10	8	10	17	32	13	3	9	371	715	744	665	520	563	227	510	485	150	252	0.0242588	0.0153846	0.00806452	0.0150376	0.0153846	0.017762	0.0748899	0.0627451	0.0268041	0.02	0.0357143
chr12	57950000	57975000	57962500	4.16943e-22	135.923	14	21	17	14	6	4	9	10	21	19	5	371	715	744	665	520	563	227	510	485	150	252	0.0377358	0.0293706	0.0228495	0.0210526	0.0115385	0.0071048	0.0396476	0.0196078	0.043299	0.126667	0.0198413
chr1	39450000	39475000	39462500	4.76544e-22	136.793	26	56	63	88	92	69	26	112	24	6	22	371	715	744	665	520	563	227	510	485	150	252	0.0700809	0.0783217	0.0846774	0.132331	0.176923	0.122558	0.114537	0.219608	0.0494845	0.04	0.0873016
chr1	20875000	20900000	20887500	4.77853e-22	136.735	29	55	65	89	91	73	25	113	24	6	22	371	715	744	665	520	563	227	510	485	150	252	0.0781671	0.0769231	0.0873656	0.133835	0.175	0.129663	0.110132	0.221569	0.0494845	0.04	0.0873016
chr3	121025000	121050000	121037500	4.88936e-22	136.25	5	10	5	0	4	4	0	4	13	2	8	371	715	744	665	520	563	227	510	485	150	252	0.0134771	0.013986	0.00672043	0	0.00769231	0.0071048	0	0.00784314	0.0268041	0.0133333	0.031746
chr12	53975000	54000000	53987500	5.09781e-22	135.439	13	19	15	13	5	3	8	7	21	19	4	371	715	744	665	520	563	227	510	485	150	252	0.0350404	0.0265734	0.0201613	0.0195489	0.00961538	0.0053286	0.0352423	0.0137255	0.043299	0.126667	0.015873
chr1	1350000	1375000	1362500	5.19812e-22	136.505	28	51	59	85	88	73	26	109	24	7	23	371	715	744	665	520	563	227	510	485	150	252	0.0754717	0.0713287	0.0793011	0.12782	0.169231	0.129663	0.114537	0.213725	0.0494845	0.0466667	0.0912698
chr2	240075000	240100000	240087500	6.01805e-22	138.473	11	12	8	17	12	8	13	30	5	4	8	371	715	744	665	520	563	227	510	485	150	252	0.0296496	0.0167832	0.0107527	0.0255639	0.0230769	0.0142096	0.0572687	0.0588235	0.0103093	0.0266667	0.031746
chr10	105300000	105325000	105312500	6.10038e-22	135.733	38	98	49	26	19	18	47	86	26	13	16	371	715	744	665	520	563	227	510	485	150	252	0.102426	0.137063	0.0658602	0.0390977	0.0365385	0.0319716	0.207048	0.168627	0.0536082	0.0866667	0.0634921
chr13	20075000	20100000	20087500	6.90449e-22	134.164	23	86	63	33	22	18	28	81	26	3	23	371	715	744	665	520	563	227	510	485	150	252	0.0619946	0.12028	0.0846774	0.0496241	0.0423077	0.0319716	0.123348	0.158824	0.0536082	0.02	0.0912698
chr16	89900000	89925000	89912500	7.09648e-22	134.202	7	8	4	10	10	8	15	33	14	3	7	371	715	744	665	520	563	227	510	485	150	252	0.0188679	0.0111888	0.00537634	0.0150376	0.0192308	0.0142096	0.0660793	0.0647059	0.028866	0.02	0.0277778
chr19	28600000	28625000	28612500	7.52343e-22	133.603	46	49	50	70	38	54	35	92	83	9	32	371	715	744	665	520	563	227	510	485	150	252	0.123989	0.0685315	0.0672043	0.105263	0.0730769	0.0959147	0.154185	0.180392	0.171134	0.06	0.126984
chr19	3900000	3925000	3912500	7.78258e-22	133.454	45	48	53	64	42	52	36	102	83	13	30	371	715	744	665	520	563	227	510	485	150	252	0.121294	0.0671329	0.0712366	0.0962406	0.0807692	0.0923623	0.15859	0.2	0.171134	0.0866667	0.119048
chr12	79725000	79750000	79737500	7.79726e-22	134.482	9	16	12	16	4	5	7	8	19	13	3	371	715	744	665	520	563	227	510	485	150	252	0.0242588	0.0223776	0.016129	0.0240602	0.00769231	0.00888099	0.030837	0.0156863	0.0391753	0.0866667	0.0119048
chr1	201350000	201375000	201362500	8.33755e-22	135.452	30	48	60	87	84	68	25	105	25	7	23	371	715	744	665	520	563	227	510	485	150	252	0.0808625	0.0671329	0.0806452	0.130827	0.161538	0.120782	0.110132	0.205882	0.0515464	0.0466667	0.0912698
chr19	18225000	18250000	18237500	8.34818e-22	133.23	43	48	48	63	45	49	37	109	84	15	30	371	715	744	665	520	563	227	510	485	150	252	0.115903	0.0671329	0.0645161	0.0947368	0.0865385	0.0870337	0.162996	0.213725	0.173196	0.1	0.119048
chr22	27300000	27325000	27312500	8.72804e-22	131.947	17	39	24	30	17	20	11	51	28	8	21	371	715	744	665	520	563	227	510	485	150	252	0.0458221	0.0545455	0.0322581	0.0451128	0.0326923	0.035524	0.0484581	0.1	0.057732	0.0533333	0.0833333
chr16	61100000	61125000	61112500	8.90868e-22	133.655	8	6	6	9	11	9	15	34	11	3	8	371	715	744	665	520	563	227	510	485	150	252	0.0215633	0.00839161	0.00806452	0.0135338	0.0211538	0.0159858	0.0660793	0.0666667	0.0226804	0.02	0.031746
chr14	104000000	104025000	104012500	8.99689e-22	133.18	42	43	37	36	29	33	30	60	26	12	22	371	715	744	665	520	563	227	510	485	150	252	0.113208	0.0601399	0.0497312	0.0541353	0.0557692	0.0586146	0.132159	0.117647	0.0536082	0.08	0.0873016
chr15	43925000	43950000	43937500	9.02607e-22	134.726	31	68	90	51	68	62	19	28	30	8	23	371	715	744	665	520	563	227	510	485	150	252	0.083558	0.0951049	0.120968	0.0766917	0.130769	0.110124	0.0837004	0.054902	0.0618557	0.0533333	0.0912698
chr2	88875000	88900000	88887500	9.29916e-22	137.404	10	7	5	13	9	5	10	24	4	3	4	371	715	744	665	520	563	227	510	485	150	252	0.0269542	0.00979021	0.00672043	0.0195489	0.0173077	0.00888099	0.0440529	0.0470588	0.00824742	0.02	0.015873
chr19	18250000	18275000	18262500	9.65982e-22	132.848	42	45	44	63	52	51	38	109	77	16	29	371	715	744	665	520	563	227	510	485	150	252	0.113208	0.0629371	0.0591398	0.0947368	0.1	0.0905861	0.167401	0.213725	0.158763	0.106667	0.115079
chr14	105100000	105125000	105112500	1.00419e-21	132.904	55	59	59	43	39	47	31	67	34	13	27	371	715	744	665	520	563	227	510	485	150	252	0.148248	0.0825175	0.0793011	0.0646617	0.075	0.0834813	0.136564	0.131373	0.0701031	0.0866667	0.107143
chr22	28575000	28600000	28587500	1.02697e-21	131.554	19	53	47	46	30	32	13	68	31	9	20	371	715	744	665	520	563	227	510	485	150	252	0.0512129	0.0741259	0.063172	0.0691729	0.0576923	0.0568384	0.0572687	0.133333	0.0639175	0.06	0.0793651
chr18	3600000	3625000	3612500	1.03558e-21	139.04	31	63	56	35	21	18	31	45	34	9	33	371	715	744	665	520	563	227	510	485	150	252	0.083558	0.0881119	0.0752688	0.0526316	0.0403846	0.0319716	0.136564	0.0882353	0.0701031	0.06	0.130952
chr17	80025000	80050000	80037500	1.05236e-21	133.904	26	31	30	43	31	23	13	67	15	7	9	371	715	744	665	520	563	227	510	485	150	252	0.0700809	0.0433566	0.0403226	0.0646617	0.0596154	0.0408526	0.0572687	0.131373	0.0309278	0.0466667	0.0357143
chr22	18175000	18200000	18187500	1.08297e-21	131.394	25	63	63	63	42	52	22	81	30	8	18	371	715	744	665	520	563	227	510	485	150	252	0.0673854	0.0881119	0.0846774	0.0947368	0.0807692	0.0923623	0.0969163	0.158824	0.0618557	0.0533333	0.0714286
chr1	32175000	32200000	32187500	1.11922e-21	134.778	28	49	56	81	80	64	23	90	27	7	20	371	715	744	665	520	563	227	510	485	150	252	0.0754717	0.0685315	0.0752688	0.121805	0.153846	0.113677	0.101322	0.176471	0.0556701	0.0466667	0.0793651
chr1	20850000	20875000	20862500	1.146e-21	134.68	29	41	48	77	67	58	22	74	24	7	16	371	715	744	665	520	563	227	510	485	150	252	0.0781671	0.0573427	0.0645161	0.115789	0.128846	0.10302	0.0969163	0.145098	0.0494845	0.0466667	0.0634921
chr15	33750000	33775000	33762500	1.15433e-21	134.113	27	69	86	53	72	61	18	29	27	12	26	371	715	744	665	520	563	227	510	485	150	252	0.0727763	0.0965035	0.115591	0.0796992	0.138462	0.108348	0.0792952	0.0568627	0.0556701	0.08	0.103175
chr7	130525000	130550000	130537500	1.18701e-21	135.849	15	22	28	23	17	18	15	43	7	19	4	371	715	744	665	520	563	227	510	485	150	252	0.0404313	0.0307692	0.0376344	0.0345865	0.0326923	0.0319716	0.0660793	0.0843137	0.014433	0.126667	0.015873
chr20	56075000	56100000	56087500	1.25672e-21	132.158	3	43	59	27	29	31	6	14	21	2	6	371	715	744	665	520	563	227	510	485	150	252	0.00808625	0.0601399	0.0793011	0.0406015	0.0557692	0.0550622	0.0264317	0.027451	0.043299	0.0133333	0.0238095
chr14	95950000	95975000	95962500	1.29345e-21	132.325	62	69	66	51	45	61	33	83	37	16	32	371	715	744	665	520	563	227	510	485	150	252	0.167116	0.0965035	0.0887097	0.0766917	0.0865385	0.108348	0.145374	0.162745	0.0762887	0.106667	0.126984
chr17	73650000	73675000	73662500	1.29582e-21	133.371	26	28	31	42	32	26	8	59	15	10	9	371	715	744	665	520	563	227	510	485	150	252	0.0700809	0.0391608	0.0416667	0.0631579	0.0615385	0.0461812	0.0352423	0.115686	0.0309278	0.0666667	0.0357143
chr19	18200000	18225000	18212500	1.32175e-21	132.111	45	45	41	61	50	48	36	111	71	17	24	371	715	744	665	520	563	227	510	485	150	252	0.121294	0.0629371	0.0551075	0.0917293	0.0961538	0.0852575	0.15859	0.217647	0.146392	0.113333	0.0952381
chr13	20350000	20375000	20362500	1.35357e-21	132.685	22	96	66	31	26	15	28	80	34	5	25	371	715	744	665	520	563	227	510	485	150	252	0.0592992	0.134266	0.0887097	0.0466165	0.05	0.026643	0.123348	0.156863	0.0701031	0.0333333	0.0992063
chr16	51500000	51525000	51512500	1.38922e-21	132.649	11	8	6	8	11	8	18	35	10	4	9	371	715	744	665	520	563	227	510	485	150	252	0.0296496	0.0111888	0.00806452	0.0120301	0.0211538	0.0142096	0.0792952	0.0686275	0.0206186	0.0266667	0.0357143
chr12	123375000	123400000	123387500	1.41018e-21	133.169	9	14	8	12	2	4	7	6	14	9	4	371	715	744	665	520	563	227	510	485	150	252	0.0242588	0.0195804	0.0107527	0.0180451	0.00384615	0.0071048	0.030837	0.0117647	0.028866	0.06	0.015873
chr11	35400000	35425000	35412500	1.44156e-21	134.41	7	8	9	19	11	9	0	4	22	3	4	371	715	744	665	520	563	227	510	485	150	252	0.0188679	0.0111888	0.0120968	0.0285714	0.0211538	0.0159858	0	0.00784314	0.0453608	0.02	0.015873
chr9	104275000	104300000	104287500	1.45628e-21	133.623	7	14	13	10	4	10	5	20	43	7	10	371	715	744	665	520	563	227	510	485	150	252	0.0188679	0.0195804	0.0174731	0.0150376	0.00769231	0.017762	0.0220264	0.0392157	0.0886598	0.0466667	0.0396825
chr16	89950000	89975000	89962500	1.64945e-21	132.224	13	6	8	6	10	8	15	38	10	3	11	371	715	744	665	520	563	227	510	485	150	252	0.0350404	0.00839161	0.0107527	0.00902256	0.0192308	0.0142096	0.0660793	0.0745098	0.0206186	0.02	0.0436508
chr9	78700000	78725000	78712500	1.88674e-21	133.009	5	11	16	10	6	12	7	19	41	6	12	371	715	744	665	520	563	227	510	485	150	252	0.0134771	0.0153846	0.0215054	0.0150376	0.0115385	0.0213144	0.030837	0.0372549	0.0845361	0.04	0.047619
chr22	38200000	38225000	38212500	1.96369e-21	130.037	29	78	77	67	49	63	26	90	39	9	22	371	715	744	665	520	563	227	510	485	150	252	0.0781671	0.109091	0.103495	0.100752	0.0942308	0.111901	0.114537	0.176471	0.0804124	0.06	0.0873016
chr22	45400000	45425000	45412500	1.96369e-21	130.047	29	86	78	63	59	61	27	92	40	10	26	371	715	744	665	520	563	227	510	485	150	252	0.0781671	0.12028	0.104839	0.0947368	0.113462	0.108348	0.118943	0.180392	0.0824742	0.0666667	0.103175
chr21	28200000	28225000	28212500	1.98552e-21	132.215	34	97	89	46	32	34	24	67	22	11	23	371	715	744	665	520	563	227	510	485	150	252	0.0916442	0.135664	0.119624	0.0691729	0.0615385	0.0603908	0.105727	0.131373	0.0453608	0.0733333	0.0912698
chr13	80050000	80075000	80062500	1.9963e-21	131.767	27	104	72	35	25	19	32	78	36	5	31	371	715	744	665	520	563	227	510	485	150	252	0.0727763	0.145455	0.0967742	0.0526316	0.0480769	0.0337478	0.140969	0.152941	0.0742268	0.0333333	0.123016
chr13	20300000	20325000	20312500	1.9963e-21	131.776	22	102	63	33	26	17	30	79	39	6	28	371	715	744	665	520	563	227	510	485	150	252	0.0592992	0.142657	0.0846774	0.0496241	0.05	0.0301954	0.132159	0.154902	0.0804124	0.04	0.111111
chr15	33800000	33825000	33812500	2.05333e-21	132.802	26	69	84	58	72	58	19	26	25	10	25	371	715	744	665	520	563	227	510	485	150	252	0.0700809	0.0965035	0.112903	0.087218	0.138462	0.10302	0.0837004	0.0509804	0.0515464	0.0666667	0.0992063
chr14	25475000	25500000	25487500	2.07085e-21	131.283	63	78	73	56	48	64	35	87	39	18	35	371	715	744	665	520	563	227	510	485	150	252	0.169811	0.109091	0.0981183	0.0842105	0.0923077	0.113677	0.154185	0.170588	0.0804124	0.12	0.138889
chr21	30275000	30300000	30287500	2.08445e-21	131.983	30	86	79	47	33	35	20	61	20	9	19	371	715	744	665	520	563	227	510	485	150	252	0.0808625	0.12028	0.106183	0.0706767	0.0634615	0.062167	0.0881057	0.119608	0.0412371	0.06	0.0753968
chr13	20325000	20350000	20337500	2.09824e-21	131.616	28	107	80	38	23	21	36	83	40	4	34	371	715	744	665	520	563	227	510	485	150	252	0.0754717	0.14965	0.107527	0.0571429	0.0442308	0.0373002	0.15859	0.162745	0.0824742	0.0266667	0.134921
chr1	2175000	2200000	2187500	2.14784e-21	133.263	30	47	54	68	59	64	14	63	19	6	19	371	715	744	665	520	563	227	510	485	150	252	0.0808625	0.0657343	0.0725806	0.102256	0.113462	0.113677	0.061674	0.123529	0.0391753	0.04	0.0753968
chr1	1375000	1400000	1387500	2.14784e-21	133.253	22	42	45	67	60	56	17	67	19	5	18	371	715	744	665	520	563	227	510	485	150	252	0.0592992	0.0587413	0.0604839	0.100752	0.115385	0.0994671	0.0748899	0.131373	0.0391753	0.0333333	0.0714286
chr16	50950000	50975000	50962500	2.2951e-21	131.463	11	7	9	7	7	6	16	38	7	5	11	371	715	744	665	520	563	227	510	485	150	252	0.0296496	0.00979021	0.0120968	0.0105263	0.0134615	0.0106572	0.0704846	0.0745098	0.014433	0.0333333	0.0436508
chr16	750000	775000	762500	2.42192e-21	131.292	12	10	10	11	7	12	17	39	9	5	13	371	715	744	665	520	563	227	510	485	150	252	0.032345	0.013986	0.0134409	0.0165414	0.0134615	0.0213144	0.0748899	0.0764706	0.0185567	0.0333333	0.0515873
chr4	122750000	122775000	122762500	2.51116e-21	137.116	46	76	78	72	54	61	34	95	38	17	28	371	715	744	665	520	563	227	510	485	150	252	0.123989	0.106294	0.104839	0.108271	0.103846	0.108348	0.14978	0.186275	0.0783505	0.113333	0.111111
chr20	43125000	43150000	43137500	2.61565e-21	130.537	7	48	61	32	30	31	8	17	22	2	6	371	715	744	665	520	563	227	510	485	150	252	0.0188679	0.0671329	0.0819892	0.0481203	0.0576923	0.0550622	0.0352423	0.0333333	0.0453608	0.0133333	0.0238095
chr10	11025000	11050000	11037500	2.62981e-21	132.554	26	54	41	26	23	20	27	48	21	6	11	371	715	744	665	520	563	227	510	485	150	252	0.0700809	0.0755245	0.0551075	0.0390977	0.0442308	0.035524	0.118943	0.0941176	0.043299	0.04	0.0436508
chr6	44200000	44225000	44212500	2.75666e-21	133.848	8	32	6	18	4	5	3	17	14	3	6	371	715	744	665	520	563	227	510	485	150	252	0.0215633	0.0447552	0.00806452	0.0270677	0.00769231	0.00888099	0.0132159	0.0333333	0.028866	0.02	0.0238095
chr12	125625000	125650000	125637500	2.85187e-21	131.618	7	10	24	17	15	16	2	6	29	5	12	371	715	744	665	520	563	227	510	485	150	252	0.0188679	0.013986	0.0322581	0.0255639	0.0288462	0.0284192	0.00881057	0.0117647	0.0597938	0.0333333	0.047619
chr16	60525000	60550000	60537500	3.02335e-21	130.765	12	11	10	14	11	13	17	39	10	8	16	371	715	744	665	520	563	227	510	485	150	252	0.032345	0.0153846	0.0134409	0.0210526	0.0211538	0.0230906	0.0748899	0.0764706	0.0206186	0.0533333	0.0634921
chr19	28525000	28550000	28537500	3.06761e-21	130.252	40	42	45	59	50	46	33	108	67	16	21	371	715	744	665	520	563	227	510	485	150	252	0.107817	0.0587413	0.0604839	0.0887218	0.0961538	0.0817052	0.145374	0.211765	0.138144	0.106667	0.0833333
chr1	2125000	2150000	2137500	3.0847e-21	132.438	32	53	58	75	64	68	20	66	19	5	20	371	715	744	665	520	563	227	510	485	150	252	0.0862534	0.0741259	0.077957	0.112782	0.123077	0.120782	0.0881057	0.129412	0.0391753	0.0333333	0.0793651
chr12	78450000	78475000	78462500	3.16534e-21	131.345	11	7	21	16	12	19	1	4	25	5	11	371	715	744	665	520	563	227	510	485	150	252	0.0296496	0.00979021	0.0282258	0.0240602	0.0230769	0.0337478	0.00440529	0.00784314	0.0515464	0.0333333	0.0436508
chr20	61825000	61850000	61837500	3.49304e-21	129.861	9	48	62	33	28	31	7	21	27	2	7	371	715	744	665	520	563	227	510	485	150	252	0.0242588	0.0671329	0.0833333	0.0496241	0.0538462	0.0550622	0.030837	0.0411765	0.0556701	0.0133333	0.0277778
chr20	60725000	60750000	60737500	3.49528e-21	129.801	20	32	28	27	15	13	12	27	25	6	27	371	715	744	665	520	563	227	510	485	150	252	0.0539084	0.0447552	0.0376344	0.0406015	0.0288462	0.0230906	0.0528634	0.0529412	0.0515464	0.04	0.107143
chr16	61875000	61900000	61887500	3.7213e-21	130.269	14	15	18	16	12	15	16	43	12	9	15	371	715	744	665	520	563	227	510	485	150	252	0.0377358	0.020979	0.0241935	0.0240602	0.0230769	0.026643	0.0704846	0.0843137	0.0247423	0.06	0.0595238
chr9	17675000	17700000	17687500	3.72154e-21	131.502	8	14	15	10	8	15	9	21	44	5	13	371	715	744	665	520	563	227	510	485	150	252	0.0215633	0.0195804	0.0201613	0.0150376	0.0153846	0.026643	0.0396476	0.0411765	0.0907216	0.0333333	0.0515873
chr16	61050000	61075000	61062500	3.88173e-21	130.126	13	24	27	23	16	18	14	44	12	8	12	371	715	744	665	520	563	227	510	485	150	252	0.0350404	0.0335664	0.0362903	0.0345865	0.0307692	0.0319716	0.061674	0.0862745	0.0247423	0.0533333	0.047619
chr15	80800000	80825000	80812500	4.26286e-21	131.165	21	61	88	57	64	55	16	25	21	9	21	371	715	744	665	520	563	227	510	485	150	252	0.0566038	0.0853147	0.11828	0.0857143	0.123077	0.0976909	0.0704846	0.0490196	0.043299	0.06	0.0833333
chr11	61025000	61050000	61037500	4.39971e-21	131.944	29	47	36	19	30	21	18	31	45	10	24	371	715	744	665	520	563	227	510	485	150	252	0.0781671	0.0657343	0.0483871	0.0285714	0.0576923	0.0373002	0.0792952	0.0607843	0.0927835	0.0666667	0.0952381
chr4	5875000	5900000	5887500	4.74042e-21	135.38	49	65	68	60	40	55	34	80	30	13	27	371	715	744	665	520	563	227	510	485	150	252	0.132075	0.0909091	0.0913978	0.0902256	0.0769231	0.0976909	0.14978	0.156863	0.0618557	0.0866667	0.107143
chr17	38175000	38200000	38187500	4.90538e-21	130.453	29	28	24	44	31	29	8	60	15	9	8	371	715	744	665	520	563	227	510	485	150	252	0.0781671	0.0391608	0.0322581	0.0661654	0.0596154	0.0515098	0.0352423	0.117647	0.0309278	0.06	0.031746
chr16	61825000	61850000	61837500	4.96766e-21	129.55	19	36	40	40	33	30	25	58	14	6	16	371	715	744	665	520	563	227	510	485	150	252	0.0512129	0.0503497	0.0537634	0.0601504	0.0634615	0.053286	0.110132	0.113725	0.028866	0.04	0.0634921
chr1	2200000	2225000	2212500	5.06422e-21	131.34	30	51	54	78	62	68	24	69	19	5	19	371	715	744	665	520	563	227	510	485	150	252	0.0808625	0.0713287	0.0725806	0.117293	0.119231	0.120782	0.105727	0.135294	0.0391753	0.0333333	0.0753968
chr3	101425000	101450000	101437500	5.30437e-21	131.131	1	4	3	2	1	5	8	7	2	1	3	371	715	744	665	520	563	227	510	485	150	252	0.00269542	0.00559441	0.00403226	0.00300752	0.00192308	0.00888099	0.0352423	0.0137255	0.00412371	0.00666667	0.0119048
chr15	101975000	102000000	101987500	5.48455e-21	130.549	18	57	76	57	58	46	16	23	17	7	16	371	715	744	665	520	563	227	510	485	150	252	0.0485175	0.0797203	0.102151	0.0857143	0.111538	0.0817052	0.0704846	0.045098	0.0350515	0.0466667	0.0634921
chr7	99800000	99825000	99812500	5.72439e-21	132.377	12	24	29	23	17	18	17	35	9	17	5	371	715	744	665	520	563	227	510	485	150	252	0.032345	0.0335664	0.0389785	0.0345865	0.0326923	0.0319716	0.0748899	0.0686275	0.0185567	0.113333	0.0198413
chr12	52375000	52400000	52387500	5.83229e-21	129.995	12	10	16	12	13	20	1	3	24	4	9	371	715	744	665	520	563	227	510	485	150	252	0.032345	0.013986	0.0215054	0.0180451	0.025	0.035524	0.00440529	0.00588235	0.0494845	0.0266667	0.0357143
chr19	3925000	3950000	3937500	5.93244e-21	128.782	38	40	44	57	51	47	33	104	68	14	24	371	715	744	665	520	563	227	510	485	150	252	0.102426	0.0559441	0.0591398	0.0857143	0.0980769	0.0834813	0.145374	0.203922	0.140206	0.0933333	0.0952381
chr4	122675000	122700000	122687500	6.01743e-21	134.546	51	66	64	53	34	47	33	73	24	11	26	371	715	744	665	520	563	227	510	485	150	252	0.137466	0.0923077	0.0860215	0.0796992	0.0653846	0.0834813	0.145374	0.143137	0.0494845	0.0733333	0.103175
chr17	11700000	11725000	11712500	6.40669e-21	129.801	27	25	20	44	31	29	6	52	14	8	9	371	715	744	665	520	563	227	510	485	150	252	0.0727763	0.034965	0.0268817	0.0661654	0.0596154	0.0515098	0.0264317	0.101961	0.028866	0.0533333	0.0357143
chr22	27400000	27425000	27412500	6.45401e-21	127.458	32	90	73	57	59	61	26	94	41	10	29	371	715	744	665	520	563	227	510	485	150	252	0.0862534	0.125874	0.0981183	0.0857143	0.113462	0.108348	0.114537	0.184314	0.0845361	0.0666667	0.115079
chr1	32150000	32175000	32162500	6.45874e-21	130.78	26	48	52	75	58	66	25	66	20	6	18	371	715	744	665	520	563	227	510	485	150	252	0.0700809	0.0671329	0.0698925	0.112782	0.111538	0.117229	0.110132	0.129412	0.0412371	0.04	0.0714286
chr5	179425000	179450000	179437500	6.48645e-21	132.262	4	26	25	19	8	7	17	41	20	11	17	371	715	744	665	520	563	227	510	485	150	252	0.0107817	0.0363636	0.0336022	0.0285714	0.0153846	0.0124334	0.0748899	0.0803922	0.0412371	0.0733333	0.0674603
chr16	60475000	60500000	60487500	6.50643e-21	128.925	21	39	48	52	49	43	25	77	23	6	18	371	715	744	665	520	563	227	510	485	150	252	0.0566038	0.0545455	0.0645161	0.0781955	0.0942308	0.0763766	0.110132	0.15098	0.0474227	0.04	0.0714286
chr2	152800000	152825000	152812500	6.50722e-21	133.135	8	7	2	9	6	4	7	19	2	3	4	371	715	744	665	520	563	227	510	485	150	252	0.0215633	0.00979021	0.00268817	0.0135338	0.0115385	0.0071048	0.030837	0.0372549	0.00412371	0.02	0.015873
chr10	105325000	105350000	105337500	6.75916e-21	130.473	16	16	7	6	7	4	6	19	6	5	9	371	715	744	665	520	563	227	510	485	150	252	0.0431267	0.0223776	0.0094086	0.00902256	0.0134615	0.0071048	0.0264317	0.0372549	0.0123711	0.0333333	0.0357143
chr2	240150000	240175000	240162500	6.9032e-21	132.88	7	6	2	7	5	4	8	18	3	3	2	371	715	744	665	520	563	227	510	485	150	252	0.0188679	0.00839161	0.00268817	0.0105263	0.00961538	0.0071048	0.0352423	0.0352941	0.00618557	0.02	0.00793651
chr19	28500000	28525000	28512500	6.99286e-21	128.369	38	45	44	50	47	42	31	93	57	8	22	371	715	744	665	520	563	227	510	485	150	252	0.102426	0.0629371	0.0591398	0.075188	0.0903846	0.0746004	0.136564	0.182353	0.117526	0.0533333	0.0873016
chr16	31100000	31125000	31112500	7.35147e-21	128.616	26	53	68	66	71	67	28	96	32	11	24	371	715	744	665	520	563	227	510	485	150	252	0.0700809	0.0741259	0.0913978	0.0992481	0.136538	0.119005	0.123348	0.188235	0.0659794	0.0733333	0.0952381
chr1	237900000	237925000	237912500	7.7746e-21	130.343	23	47	53	74	58	60	25	62	21	5	16	371	715	744	665	520	563	227	510	485	150	252	0.0619946	0.0657343	0.0712366	0.111278	0.111538	0.106572	0.110132	0.121569	0.043299	0.0333333	0.0634921
chr6	158525000	158550000	158537500	7.7841e-21	131.532	8	29	6	12	4	2	3	17	12	3	6	371	715	744	665	520	563	227	510	485	150	252	0.0215633	0.0405594	0.00806452	0.0180451	0.00769231	0.0035524	0.0132159	0.0333333	0.0247423	0.02	0.0238095
chr21	40725000	40750000	40737500	8.2292e-21	128.938	30	67	74	47	28	23	17	47	17	3	19	371	715	744	665	520	563	227	510	485	150	252	0.0808625	0.0937063	0.0994624	0.0706767	0.0538462	0.0408526	0.0748899	0.0921569	0.0350515	0.02	0.0753968
chr16	67675000	67700000	67687500	8.52742e-21	128.252	29	56	69	85	88	78	38	114	44	14	29	371	715	744	665	520	563	227	510	485	150	252	0.0781671	0.0783217	0.0927419	0.12782	0.169231	0.138544	0.167401	0.223529	0.0907216	0.0933333	0.115079
chr12	125725000	125750000	125737500	8.63615e-21	129.11	24	20	19	16	8	13	3	5	27	5	11	371	715	744	665	520	563	227	510	485	150	252	0.06469	0.027972	0.0255376	0.0240602	0.0153846	0.0230906	0.0132159	0.00980392	0.0556701	0.0333333	0.0436508
chr9	31275000	31300000	31287500	8.74212e-21	129.625	8	16	13	8	12	17	11	23	36	6	9	371	715	744	665	520	563	227	510	485	150	252	0.0215633	0.0223776	0.0174731	0.0120301	0.0230769	0.0301954	0.0484581	0.045098	0.0742268	0.04	0.0357143
chr16	50925000	50950000	50937500	8.74596e-21	128.151	28	59	72	85	91	80	40	116	46	14	31	371	715	744	665	520	563	227	510	485	150	252	0.0754717	0.0825175	0.0967742	0.12782	0.175	0.142096	0.176211	0.227451	0.0948454	0.0933333	0.123016
chr14	23450000	23475000	23462500	8.82354e-21	128.157	59	83	78	56	52	69	35	85	36	19	35	371	715	744	665	520	563	227	510	485	150	252	0.15903	0.116084	0.104839	0.0842105	0.1	0.122558	0.154185	0.166667	0.0742268	0.126667	0.138889
chr21	21550000	21575000	21562500	8.93273e-21	128.648	25	24	13	13	9	10	5	20	20	8	12	371	715	744	665	520	563	227	510	485	150	252	0.0673854	0.0335664	0.0174731	0.0195489	0.0173077	0.017762	0.0220264	0.0392157	0.0412371	0.0533333	0.047619
chr7	104700000	104725000	104712500	9.31281e-21	131.181	16	33	28	22	18	19	18	43	11	18	10	371	715	744	665	520	563	227	510	485	150	252	0.0431267	0.0461538	0.0376344	0.0330827	0.0346154	0.0337478	0.0792952	0.0843137	0.0226804	0.12	0.0396825
chr7	55400000	55425000	55412500	9.31281e-21	131.105	14	29	26	24	15	18	17	33	12	16	5	371	715	744	665	520	563	227	510	485	150	252	0.0377358	0.0405594	0.0349462	0.0360902	0.0288462	0.0319716	0.0748899	0.0647059	0.0247423	0.106667	0.0198413
chr21	21500000	21525000	21512500	1.10856e-20	128.079	17	22	13	9	7	5	10	20	18	7	12	371	715	744	665	520	563	227	510	485	150	252	0.0458221	0.0307692	0.0174731	0.0135338	0.0134615	0.00888099	0.0440529	0.0392157	0.0371134	0.0466667	0.047619
chr13	20525000	20550000	20537500	1.14143e-20	127.966	35	113	84	41	22	24	42	91	47	7	36	371	715	744	665	520	563	227	510	485	150	252	0.0943396	0.158042	0.112903	0.0616541	0.0423077	0.0426288	0.185022	0.178431	0.0969072	0.0466667	0.142857
chr19	28550000	28575000	28562500	1.14437e-20	127.257	32	46	43	43	48	37	30	76	50	7	25	371	715	744	665	520	563	227	510	485	150	252	0.0862534	0.0643357	0.0577957	0.0646617	0.0923077	0.0657194	0.132159	0.14902	0.103093	0.0466667	0.0992063
chr1	1450000	1475000	1462500	1.2151e-20	129.351	17	41	50	70	61	53	21	53	14	5	16	371	715	744	665	520	563	227	510	485	150	252	0.0458221	0.0573427	0.0672043	0.105263	0.117308	0.0941385	0.092511	0.103922	0.028866	0.0333333	0.0634921
chr1	6650000	6675000	6662500	1.23018e-20	129.284	12	48	64	69	59	45	24	54	15	5	14	371	715	744	665	520	563	227	510	485	150	252	0.032345	0.0671329	0.0860215	0.103759	0.113462	0.079929	0.105727	0.105882	0.0309278	0.0333333	0.0555556
chr22	27875000	27900000	27887500	1.25986e-20	125.946	28	79	51	33	46	46	29	86	38	9	29	371	715	744	665	520	563	227	510	485	150	252	0.0754717	0.11049	0.0685484	0.0496241	0.0884615	0.0817052	0.127753	0.168627	0.0783505	0.06	0.115079
chr22	18125000	18150000	18137500	1.25986e-20	125.981	30	87	62	44	51	53	28	93	38	10	29	371	715	744	665	520	563	227	510	485	150	252	0.0808625	0.121678	0.0833333	0.0661654	0.0980769	0.0941385	0.123348	0.182353	0.0783505	0.0666667	0.115079
chr22	28600000	28625000	28612500	1.28501e-20	125.863	26	67	49	37	39	36	29	78	31	9	26	371	715	744	665	520	563	227	510	485	150	252	0.0700809	0.0937063	0.0658602	0.0556391	0.075	0.0639432	0.127753	0.152941	0.0639175	0.06	0.103175
chr20	30175000	30200000	30187500	1.28832e-20	126.965	23	32	27	28	12	10	12	28	24	8	31	371	715	744	665	520	563	227	510	485	150	252	0.0619946	0.0447552	0.0362903	0.0421053	0.0230769	0.017762	0.0528634	0.054902	0.0494845	0.0533333	0.123016
chr16	61850000	61875000	61862500	1.30781e-20	127.248	29	55	72	76	84	76	38	116	48	14	32	371	715	744	665	520	563	227	510	485	150	252	0.0781671	0.0769231	0.0967742	0.114286	0.161538	0.134991	0.167401	0.227451	0.0989691	0.0933333	0.126984
chr15	101950000	101975000	101962500	1.31501e-20	128.609	18	50	77	56	51	43	12	20	12	5	18	371	715	744	665	520	563	227	510	485	150	252	0.0485175	0.0699301	0.103495	0.0842105	0.0980769	0.0763766	0.0528634	0.0392157	0.0247423	0.0333333	0.0714286
chr17	29825000	29850000	29837500	1.33931e-20	128.15	21	24	20	42	28	32	5	41	9	7	9	371	715	744	665	520	563	227	510	485	150	252	0.0566038	0.0335664	0.0268817	0.0631579	0.0538462	0.0568384	0.0220264	0.0803922	0.0185567	0.0466667	0.0357143
chr20	30200000	30225000	30212500	1.34096e-20	126.824	27	33	25	25	11	9	11	23	22	7	29	371	715	744	665	520	563	227	510	485	150	252	0.0727763	0.0461538	0.0336022	0.037594	0.0211538	0.0159858	0.0484581	0.045098	0.0453608	0.0466667	0.115079
chr3	101450000	101475000	101462500	1.37205e-20	129.057	2	3	3	3	1	7	9	6	4	2	2	371	715	744	665	520	563	227	510	485	150	252	0.00539084	0.0041958	0.00403226	0.00451128	0.00192308	0.0124334	0.0396476	0.0117647	0.00824742	0.0133333	0.00793651
chr11	70175000	70200000	70187500	1.58728e-20	129.123	28	40	31	19	27	22	20	31	48	10	22	371	715	744	665	520	563	227	510	485	150	252	0.0754717	0.0559441	0.0416667	0.0285714	0.0519231	0.0390764	0.0881057	0.0607843	0.0989691	0.0666667	0.0873016
chr1	237875000	237900000	237887500	1.64162e-20	128.596	16	62	87	90	72	60	27	59	23	8	15	371	715	744	665	520	563	227	510	485	150	252	0.0431267	0.0867133	0.116935	0.135338	0.138462	0.106572	0.118943	0.115686	0.0474227	0.0533333	0.0595238
chr1	1475000	1500000	1487500	1.64162e-20	128.59	13	53	77	85	67	53	25	59	16	7	14	371	715	744	665	520	563	227	510	485	150	252	0.0350404	0.0741259	0.103495	0.12782	0.128846	0.0941385	0.110132	0.115686	0.0329897	0.0466667	0.0555556
chr14	96025000	96050000	96037500	1.70382e-20	126.715	37	140	133	92	59	84	42	72	54	26	37	371	715	744	665	520	563	227	510	485	150	252	0.0997305	0.195804	0.178763	0.138346	0.113462	0.149201	0.185022	0.141176	0.11134	0.173333	0.146825
chr20	30150000	30175000	30162500	1.72841e-20	126.229	25	31	27	22	10	7	12	19	19	5	27	371	715	744	665	520	563	227	510	485	150	252	0.0673854	0.0433566	0.0362903	0.0330827	0.0192308	0.0124334	0.0528634	0.0372549	0.0391753	0.0333333	0.107143
chr19	650000	675000	662500	1.75681e-20	126.283	31	43	40	40	39	32	32	55	42	3	19	371	715	744	665	520	563	227	510	485	150	252	0.083558	0.0601399	0.0537634	0.0601504	0.075	0.0568384	0.140969	0.107843	0.0865979	0.02	0.0753968
chr17	11775000	11800000	11787500	1.80345e-20	127.438	20	18	16	31	24	30	3	35	11	4	6	371	715	744	665	520	563	227	510	485	150	252	0.0539084	0.0251748	0.0215054	0.0466165	0.0461538	0.053286	0.0132159	0.0686275	0.0226804	0.0266667	0.0238095
chr5	179400000	179425000	179412500	1.93311e-20	129.823	8	31	27	22	11	8	18	40	25	12	20	371	715	744	665	520	563	227	510	485	150	252	0.0215633	0.0433566	0.0362903	0.0330827	0.0211538	0.0142096	0.0792952	0.0784314	0.0515464	0.08	0.0793651
chr5	140000000	140025000	140012500	1.9457e-20	129.7	10	34	30	26	12	11	17	42	29	12	21	371	715	744	665	520	563	227	510	485	150	252	0.0269542	0.0475524	0.0403226	0.0390977	0.0230769	0.0195382	0.0748899	0.0823529	0.0597938	0.08	0.0833333
chr16	59675000	59700000	59687500	1.94741e-20	126.354	27	48	57	64	67	64	35	103	42	12	29	371	715	744	665	520	563	227	510	485	150	252	0.0727763	0.0671329	0.0766129	0.0962406	0.128846	0.113677	0.154185	0.201961	0.0865979	0.08	0.115079
chr3	70025000	70050000	70037500	1.97182e-20	128.234	6	10	14	4	6	3	8	20	4	1	4	371	715	744	665	520	563	227	510	485	150	252	0.0161725	0.013986	0.0188172	0.00601504	0.0115385	0.0053286	0.0352423	0.0392157	0.00824742	0.00666667	0.015873
chr12	52350000	52375000	52362500	1.97423e-20	127.3	25	23	23	13	9	11	3	5	31	7	10	371	715	744	665	520	563	227	510	485	150	252	0.0673854	0.0321678	0.030914	0.0195489	0.0173077	0.0195382	0.0132159	0.00980392	0.0639175	0.0466667	0.0396825
chr12	54650000	54675000	54662500	1.98058e-20	127.246	25	22	22	16	8	11	4	12	34	9	12	371	715	744	665	520	563	227	510	485	150	252	0.0673854	0.0307692	0.0295699	0.0240602	0.0153846	0.0195382	0.0176211	0.0235294	0.0701031	0.06	0.047619
chr14	25300000	25325000	25312500	1.98195e-20	126.355	38	151	140	94	66	87	45	72	60	28	35	371	715	744	665	520	563	227	510	485	150	252	0.102426	0.211189	0.188172	0.141353	0.126923	0.154529	0.198238	0.141176	0.123711	0.186667	0.138889
chr5	6625000	6650000	6637500	2.05859e-20	129.476	12	35	30	29	17	13	16	42	28	13	22	371	715	744	665	520	563	227	510	485	150	252	0.032345	0.048951	0.0403226	0.043609	0.0326923	0.0230906	0.0704846	0.0823529	0.057732	0.0866667	0.0873016
chr14	58700000	58725000	58712500	2.21066e-20	126.084	34	164	137	94	72	88	40	66	62	25	32	371	715	744	665	520	563	227	510	485	150	252	0.0916442	0.229371	0.18414	0.141353	0.138462	0.156306	0.176211	0.129412	0.127835	0.166667	0.126984
chr3	121000000	121025000	121012500	2.21891e-20	127.933	9	9	10	4	3	3	3	20	12	1	5	371	715	744	665	520	563	227	510	485	150	252	0.0242588	0.0125874	0.0134409	0.00601504	0.00576923	0.0053286	0.0132159	0.0392157	0.0247423	0.00666667	0.0198413
chr14	24750000	24775000	24762500	2.30333e-20	125.959	34	156	137	85	67	78	42	62	52	25	29	371	715	744	665	520	563	227	510	485	150	252	0.0916442	0.218182	0.18414	0.12782	0.128846	0.138544	0.185022	0.121569	0.107216	0.166667	0.115079
chr14	34875000	34900000	34887500	2.36133e-20	125.87	32	155	122	75	65	72	41	59	49	18	29	371	715	744	665	520	563	227	510	485	150	252	0.0862534	0.216783	0.163978	0.112782	0.125	0.127886	0.180617	0.115686	0.101031	0.12	0.115079
chr11	61075000	61100000	61087500	2.41616e-20	128.14	20	24	29	18	19	19	18	27	50	12	21	371	715	744	665	520	563	227	510	485	150	252	0.0539084	0.0335664	0.0389785	0.0270677	0.0365385	0.0337478	0.0792952	0.0529412	0.103093	0.08	0.0833333
chr1	201325000	201350000	201337500	2.55087e-20	127.575	21	72	99	85	65	71	22	57	34	8	17	371	715	744	665	520	563	227	510	485	150	252	0.0566038	0.100699	0.133065	0.12782	0.125	0.12611	0.0969163	0.111765	0.0701031	0.0533333	0.0674603
chr1	39425000	39450000	39437500	2.55087e-20	127.575	20	71	101	92	70	69	26	67	30	10	15	371	715	744	665	520	563	227	510	485	150	252	0.0539084	0.0993007	0.135753	0.138346	0.134615	0.122558	0.114537	0.131373	0.0618557	0.0666667	0.0595238
chr8	87550000	87575000	87562500	2.64554e-20	129.354	3	8	33	30	24	26	9	44	9	8	2	371	715	744	665	520	563	227	510	485	150	252	0.00808625	0.0111888	0.0443548	0.0451128	0.0461538	0.0461812	0.0396476	0.0862745	0.0185567	0.0533333	0.00793651
chr9	31975000	32000000	31987500	2.69491e-20	127.168	6	13	11	7	14	18	12	20	32	8	7	371	715	744	665	520	563	227	510	485	150	252	0.0161725	0.0181818	0.0147849	0.0105263	0.0269231	0.0319716	0.0528634	0.0392157	0.0659794	0.0533333	0.0277778
chr12	123350000	123375000	123362500	2.7267e-20	126.519	23	18	24	18	9	10	6	14	37	13	14	371	715	744	665	520	563	227	510	485	150	252	0.0619946	0.0251748	0.0322581	0.0270677	0.0173077	0.017762	0.0264317	0.027451	0.0762887	0.0866667	0.0555556
chr14	65475000	65500000	65487500	2.74442e-20	125.513	28	147	107	63	61	65	37	56	43	15	26	371	715	744	665	520	563	227	510	485	150	252	0.0754717	0.205594	0.143817	0.0947368	0.117308	0.115453	0.162996	0.109804	0.0886598	0.1	0.103175
chr13	80000000	80025000	80012500	2.97659e-20	125.879	41	108	87	43	21	25	45	100	49	10	34	371	715	744	665	520	563	227	510	485	150	252	0.110512	0.151049	0.116935	0.0646617	0.0403846	0.044405	0.198238	0.196078	0.101031	0.0666667	0.134921
chr9	140650000	140675000	140662500	3.05802e-20	126.812	11	14	6	8	11	11	8	6	24	7	7	371	715	744	665	520	563	227	510	485	150	252	0.0296496	0.0195804	0.00806452	0.0120301	0.0211538	0.0195382	0.0352423	0.0117647	0.0494845	0.0466667	0.0277778
chr9	94900000	94925000	94912500	3.05802e-20	126.786	8	19	11	6	13	14	9	19	29	9	7	371	715	744	665	520	563	227	510	485	150	252	0.0215633	0.0265734	0.0147849	0.00902256	0.025	0.0248668	0.0396476	0.0372549	0.0597938	0.06	0.0277778
chr1	237850000	237875000	237862500	3.06666e-20	127.145	17	11	13	10	7	5	7	6	5	7	0	371	715	744	665	520	563	227	510	485	150	252	0.0458221	0.0153846	0.0174731	0.0150376	0.0134615	0.00888099	0.030837	0.0117647	0.0103093	0.0466667	0
chr17	29800000	29825000	29812500	3.07475e-20	126.226	8	19	10	16	10	9	9	29	10	6	4	371	715	744	665	520	563	227	510	485	150	252	0.0215633	0.0265734	0.0134409	0.0240602	0.0192308	0.0159858	0.0396476	0.0568627	0.0206186	0.04	0.015873
chr16	23500000	23525000	23512500	3.08697e-20	125.327	23	33	42	45	42	34	34	89	35	8	20	371	715	744	665	520	563	227	510	485	150	252	0.0619946	0.0461538	0.0564516	0.0676692	0.0807692	0.0603908	0.14978	0.17451	0.0721649	0.0533333	0.0793651
chr21	39075000	39100000	39087500	3.14161e-20	125.754	11	20	14	7	4	5	10	27	15	8	14	371	715	744	665	520	563	227	510	485	150	252	0.0296496	0.027972	0.0188172	0.0105263	0.00769231	0.00888099	0.0440529	0.0529412	0.0309278	0.0533333	0.0555556
chr11	120300000	120325000	120312500	3.14202e-20	127.497	15	19	25	15	12	11	14	23	39	9	13	371	715	744	665	520	563	227	510	485	150	252	0.0404313	0.0265734	0.0336022	0.0225564	0.0230769	0.0195382	0.061674	0.045098	0.0804124	0.06	0.0515873
chr17	11400000	11425000	11412500	3.36368e-20	125.962	8	18	12	17	14	11	9	33	13	5	6	371	715	744	665	520	563	227	510	485	150	252	0.0215633	0.0251748	0.016129	0.0255639	0.0269231	0.0195382	0.0396476	0.0647059	0.0268041	0.0333333	0.0238095
chr19	3950000	3975000	3962500	3.3846e-20	124.825	26	43	33	39	41	33	31	46	34	2	18	371	715	744	665	520	563	227	510	485	150	252	0.0700809	0.0601399	0.0443548	0.0586466	0.0788462	0.0586146	0.136564	0.0901961	0.0701031	0.0133333	0.0714286
chr14	34850000	34875000	34862500	3.41679e-20	125.01	27	139	98	56	61	56	35	51	39	12	27	371	715	744	665	520	563	227	510	485	150	252	0.0727763	0.194406	0.13172	0.0842105	0.117308	0.0994671	0.154185	0.1	0.0804124	0.08	0.107143
chr3	120975000	121000000	120987500	3.51122e-20	126.907	16	19	15	14	10	9	15	27	24	3	6	371	715	744	665	520	563	227	510	485	150	252	0.0431267	0.0265734	0.0201613	0.0210526	0.0192308	0.0159858	0.0660793	0.0529412	0.0494845	0.02	0.0238095
chr6	164000000	164025000	164012500	3.60463e-20	128.164	6	21	4	10	5	4	2	19	13	6	4	371	715	744	665	520	563	227	510	485	150	252	0.0161725	0.0293706	0.00537634	0.0150376	0.00961538	0.0071048	0.00881057	0.0372549	0.0268041	0.04	0.015873
chr1	2225000	2250000	2237500	3.62789e-20	126.751	16	12	10	8	9	4	10	7	4	7	0	371	715	744	665	520	563	227	510	485	150	252	0.0431267	0.0167832	0.0134409	0.0120301	0.0173077	0.0071048	0.0440529	0.0137255	0.00824742	0.0466667	0
chr21	28175000	28200000	28187500	3.635e-20	125.343	8	18	17	10	5	5	11	28	10	7	12	371	715	744	665	520	563	227	510	485	150	252	0.0215633	0.0251748	0.0228495	0.0150376	0.00961538	0.00888099	0.0484581	0.054902	0.0206186	0.0466667	0.047619
chr2	89000000	89025000	89012500	3.72158e-20	129.174	4	5	2	3	4	3	6	19	3	1	1	371	715	744	665	520	563	227	510	485	150	252	0.0107817	0.00699301	0.00268817	0.00451128	0.00769231	0.0053286	0.0264317	0.0372549	0.00618557	0.00666667	0.00396825
chr9	140000000	140025000	140012500	3.75478e-20	126.294	22	49	27	33	16	18	23	37	32	4	11	371	715	744	665	520	563	227	510	485	150	252	0.0592992	0.0685315	0.0362903	0.0496241	0.0307692	0.0319716	0.101322	0.072549	0.0659794	0.0266667	0.0436508
chr16	61150000	61175000	61162500	4.04105e-20	124.709	24	23	37	23	25	22	31	95	30	7	13	371	715	744	665	520	563	227	510	485	150	252	0.06469	0.0321678	0.0497312	0.0345865	0.0480769	0.0390764	0.136564	0.186275	0.0618557	0.0466667	0.0515873
chr22	45450000	45475000	45462500	4.05824e-20	123.367	24	61	45	40	35	28	26	77	26	7	23	371	715	744	665	520	563	227	510	485	150	252	0.06469	0.0853147	0.0604839	0.0601504	0.0673077	0.0497336	0.114537	0.15098	0.0536082	0.0466667	0.0912698
chr13	80025000	80050000	80037500	4.35024e-20	125.027	42	112	91	42	28	25	47	111	49	12	38	371	715	744	665	520	563	227	510	485	150	252	0.113208	0.156643	0.122312	0.0631579	0.0538462	0.044405	0.207048	0.217647	0.101031	0.08	0.150794
chr11	62375000	62400000	62387500	4.40919e-20	126.694	13	11	20	14	10	7	10	17	29	8	10	371	715	744	665	520	563	227	510	485	150	252	0.0350404	0.0153846	0.0268817	0.0210526	0.0192308	0.0124334	0.0440529	0.0333333	0.0597938	0.0533333	0.0396825
chr8	48700000	48725000	48712500	4.55314e-20	128.051	3	9	28	33	28	22	9	38	7	7	2	371	715	744	665	520	563	227	510	485	150	252	0.00808625	0.0125874	0.0376344	0.0496241	0.0538462	0.0390764	0.0396476	0.0745098	0.014433	0.0466667	0.00793651
chr1	20900000	20925000	20912500	4.55578e-20	126.229	16	12	12	11	7	2	10	8	5	7	4	371	715	744	665	520	563	227	510	485	150	252	0.0431267	0.0167832	0.016129	0.0165414	0.0134615	0.0035524	0.0440529	0.0156863	0.0103093	0.0466667	0.015873
chr22	28725000	28750000	28737500	4.57486e-20	123.071	23	59	41	37	31	30	27	68	25	6	17	371	715	744	665	520	563	227	510	485	150	252	0.0619946	0.0825175	0.0551075	0.0556391	0.0596154	0.053286	0.118943	0.133333	0.0515464	0.04	0.0674603
chr16	50975000	51000000	50987500	4.64152e-20	124.371	27	19	35	24	19	16	30	101	31	4	12	371	715	744	665	520	563	227	510	485	150	252	0.0727763	0.0265734	0.047043	0.0360902	0.0365385	0.0284192	0.132159	0.198039	0.0639175	0.0266667	0.047619
chr12	49375000	49400000	49387500	4.64266e-20	125.339	21	24	24	16	9	14	7	15	38	13	16	371	715	744	665	520	563	227	510	485	150	252	0.0566038	0.0335664	0.0322581	0.0240602	0.0173077	0.0248668	0.030837	0.0294118	0.0783505	0.0866667	0.0634921
chr2	232400000	232425000	232412500	4.75113e-20	128.538	5	6	1	4	4	3	6	15	4	3	2	371	715	744	665	520	563	227	510	485	150	252	0.0134771	0.00839161	0.00134409	0.00601504	0.00769231	0.0053286	0.0264317	0.0294118	0.00824742	0.02	0.00793651
chr3	155625000	155650000	155637500	5.11618e-20	126.057	17	27	20	17	9	8	17	41	28	4	8	371	715	744	665	520	563	227	510	485	150	252	0.0458221	0.0377622	0.0268817	0.0255639	0.0173077	0.0142096	0.0748899	0.0803922	0.057732	0.0266667	0.031746
chr20	60650000	60675000	60662500	5.19173e-20	123.829	24	29	26	18	13	6	9	19	20	5	24	371	715	744	665	520	563	227	510	485	150	252	0.06469	0.0405594	0.0349462	0.0270677	0.025	0.0106572	0.0396476	0.0372549	0.0412371	0.0333333	0.0952381
chr15	44050000	44075000	44062500	5.27433e-20	125.573	21	41	73	56	44	44	9	21	8	5	16	371	715	744	665	520	563	227	510	485	150	252	0.0566038	0.0573427	0.0981183	0.0842105	0.0846154	0.0781528	0.0396476	0.0411765	0.0164948	0.0333333	0.0634921
chr22	28825000	28850000	28837500	5.40469e-20	122.676	20	52	28	34	26	28	24	63	24	6	14	371	715	744	665	520	563	227	510	485	150	252	0.0539084	0.0727273	0.0376344	0.0511278	0.05	0.0497336	0.105727	0.123529	0.0494845	0.04	0.0555556
chr14	34900000	34925000	34912500	5.70624e-20	123.88	31	139	88	57	56	49	34	46	34	13	31	371	715	744	665	520	563	227	510	485	150	252	0.083558	0.194406	0.11828	0.0857143	0.107692	0.0870337	0.14978	0.0901961	0.0701031	0.0866667	0.123016
chr14	25425000	25450000	25437500	5.75277e-20	123.829	31	128	81	54	46	48	36	42	33	13	29	371	715	744	665	520	563	227	510	485	150	252	0.083558	0.179021	0.108871	0.081203	0.0884615	0.0852575	0.15859	0.0823529	0.0680412	0.0866667	0.115079
chr1	5925000	5950000	5937500	5.91697e-20	125.636	15	14	12	14	5	1	9	7	1	7	5	371	715	744	665	520	563	227	510	485	150	252	0.0404313	0.0195804	0.016129	0.0210526	0.00961538	0.0017762	0.0396476	0.0137255	0.00206186	0.0466667	0.0198413
chr1	32075000	32100000	32087500	6.09451e-20	125.538	38	50	30	42	20	24	17	23	37	10	26	371	715	744	665	520	563	227	510	485	150	252	0.102426	0.0699301	0.0403226	0.0631579	0.0384615	0.0426288	0.0748899	0.045098	0.0762887	0.0666667	0.103175
chr16	61125000	61150000	61137500	6.17391e-20	123.72	26	19	36	25	17	14	29	108	30	3	12	371	715	744	665	520	563	227	510	485	150	252	0.0700809	0.0265734	0.0483871	0.037594	0.0326923	0.0248668	0.127753	0.211765	0.0618557	0.02	0.047619
chr2	240200000	240225000	240212500	6.27154e-20	127.837	5	6	2	5	4	3	8	14	4	3	2	371	715	744	665	520	563	227	510	485	150	252	0.0134771	0.00839161	0.00268817	0.0075188	0.00769231	0.0053286	0.0352423	0.027451	0.00824742	0.02	0.00793651
chr9	140700000	140725000	140712500	6.34056e-20	125.124	15	29	23	18	14	10	9	36	27	10	13	371	715	744	665	520	563	227	510	485	150	252	0.0404313	0.0405594	0.030914	0.0270677	0.0269231	0.017762	0.0396476	0.0705882	0.0556701	0.0666667	0.0515873
chr3	121050000	121075000	121062500	6.59147e-20	125.471	20	29	24	24	10	11	15	50	27	4	12	371	715	744	665	520	563	227	510	485	150	252	0.0539084	0.0405594	0.0322581	0.0360902	0.0192308	0.0195382	0.0660793	0.0980392	0.0556701	0.0266667	0.047619
chr12	49100000	49125000	49112500	6.97483e-20	124.426	18	26	28	16	8	16	8	20	39	14	19	371	715	744	665	520	563	227	510	485	150	252	0.0485175	0.0363636	0.0376344	0.0240602	0.0153846	0.0284192	0.0352423	0.0392157	0.0804124	0.0933333	0.0753968
chr11	62575000	62600000	62587500	7.09183e-20	125.603	11	7	17	10	7	5	7	12	24	7	10	371	715	744	665	520	563	227	510	485	150	252	0.0296496	0.00979021	0.0228495	0.0150376	0.0134615	0.00888099	0.030837	0.0235294	0.0494845	0.0466667	0.0396825
chr12	38650000	38675000	38662500	7.09905e-20	124.345	18	27	31	17	8	14	9	16	38	15	16	371	715	744	665	520	563	227	510	485	150	252	0.0485175	0.0377622	0.0416667	0.0255639	0.0153846	0.0248668	0.0396476	0.0313725	0.0783505	0.1	0.0634921
chr16	4650000	4675000	4662500	7.20938e-20	123.348	23	19	35	27	15	16	30	109	29	2	12	371	715	744	665	520	563	227	510	485	150	252	0.0619946	0.0265734	0.047043	0.0406015	0.0288462	0.0284192	0.132159	0.213725	0.0597938	0.0133333	0.047619
chr7	130700000	130725000	130712500	7.37358e-20	126.588	26	45	33	30	22	28	23	61	19	16	15	371	715	744	665	520	563	227	510	485	150	252	0.0700809	0.0629371	0.0443548	0.0451128	0.0423077	0.0497336	0.101322	0.119608	0.0391753	0.106667	0.0595238
chr16	60450000	60475000	60462500	7.55346e-20	123.209	21	21	33	26	16	15	31	108	26	2	11	371	715	744	665	520	563	227	510	485	150	252	0.0566038	0.0293706	0.0443548	0.0390977	0.0307692	0.026643	0.136564	0.211765	0.0536082	0.0133333	0.0436508
chr22	27425000	27450000	27437500	7.60671e-20	121.907	16	50	23	32	27	25	22	62	21	6	14	371	715	744	665	520	563	227	510	485	150	252	0.0431267	0.0699301	0.030914	0.0481203	0.0519231	0.044405	0.0969163	0.121569	0.043299	0.04	0.0555556
chr16	89750000	89775000	89762500	7.70116e-20	123.128	23	20	34	25	16	16	33	106	25	2	14	371	715	744	665	520	563	227	510	485	150	252	0.0619946	0.027972	0.0456989	0.037594	0.0307692	0.0284192	0.145374	0.207843	0.0515464	0.0133333	0.0555556
chr12	125575000	125600000	125587500	7.71521e-20	124.125	16	17	32	16	12	10	5	7	9	3	18	371	715	744	665	520	563	227	510	485	150	252	0.0431267	0.0237762	0.0430108	0.0240602	0.0230769	0.017762	0.0220264	0.0137255	0.0185567	0.02	0.0714286
chr16	2225000	2250000	2237500	7.82664e-20	123.055	26	23	37	26	21	14	32	99	22	2	11	371	715	744	665	520	563	227	510	485	150	252	0.0700809	0.0321678	0.0497312	0.0390977	0.0403846	0.0248668	0.140969	0.194118	0.0453608	0.0133333	0.0436508
chr3	179400000	179425000	179412500	7.83268e-20	125.058	17	35	26	23	16	14	15	51	27	5	16	371	715	744	665	520	563	227	510	485	150	252	0.0458221	0.048951	0.0349462	0.0345865	0.0307692	0.0248668	0.0660793	0.1	0.0556701	0.0333333	0.0634921
chr22	28800000	28825000	28812500	8.00956e-20	121.759	11	46	17	27	23	21	17	57	19	5	9	371	715	744	665	520	563	227	510	485	150	252	0.0296496	0.0643357	0.0228495	0.0406015	0.0442308	0.0373002	0.0748899	0.111765	0.0391753	0.0333333	0.0357143
chr1	1400000	1425000	1412500	8.03344e-20	124.915	45	43	26	37	20	19	18	34	47	9	25	371	715	744	665	520	563	227	510	485	150	252	0.121294	0.0601399	0.0349462	0.0556391	0.0384615	0.0337478	0.0792952	0.0666667	0.0969072	0.06	0.0992063
chr12	79625000	79650000	79637500	8.60298e-20	123.851	19	21	31	17	11	7	5	5	8	3	17	371	715	744	665	520	563	227	510	485	150	252	0.0512129	0.0293706	0.0416667	0.0255639	0.0211538	0.0124334	0.0220264	0.00980392	0.0164948	0.02	0.0674603
chr22	50200000	50225000	50212500	8.94719e-20	121.485	10	37	19	24	18	17	14	49	17	5	5	371	715	744	665	520	563	227	510	485	150	252	0.0269542	0.0517483	0.0255376	0.0360902	0.0346154	0.0301954	0.061674	0.0960784	0.0350515	0.0333333	0.0198413
chr19	1375000	1400000	1387500	9.02633e-20	122.673	17	24	16	34	23	22	8	28	43	3	10	371	715	744	665	520	563	227	510	485	150	252	0.0458221	0.0335664	0.0215054	0.0511278	0.0442308	0.0390764	0.0352423	0.054902	0.0886598	0.02	0.0396825
chr15	80775000	80800000	80787500	9.76464e-20	124.186	20	42	74	52	47	43	12	19	8	6	15	371	715	744	665	520	563	227	510	485	150	252	0.0539084	0.0587413	0.0994624	0.0781955	0.0903846	0.0763766	0.0528634	0.0372549	0.0164948	0.04	0.0595238
chr19	18175000	18200000	18187500	9.83152e-20	122.435	16	21	16	31	20	21	9	29	44	4	11	371	715	744	665	520	563	227	510	485	150	252	0.0431267	0.0293706	0.0215054	0.0466165	0.0384615	0.0373002	0.0396476	0.0568627	0.0907216	0.0266667	0.0436508
chr14	105425000	105450000	105437500	1.01968e-19	122.572	26	126	75	46	40	47	34	37	27	10	28	371	715	744	665	520	563	227	510	485	150	252	0.0700809	0.176224	0.100806	0.0691729	0.0769231	0.0834813	0.14978	0.072549	0.0556701	0.0666667	0.111111
chr2	232450000	232475000	232462500	1.04256e-19	126.65	9	15	14	8	3	6	8	22	21	4	7	371	715	744	665	520	563	227	510	485	150	252	0.0242588	0.020979	0.0188172	0.0120301	0.00576923	0.0106572	0.0352423	0.0431373	0.043299	0.0266667	0.0277778
chr20	60875000	60900000	60887500	1.08112e-19	122.21	21	30	23	17	12	6	7	18	22	6	20	371	715	744	665	520	563	227	510	485	150	252	0.0566038	0.041958	0.030914	0.0255639	0.0230769	0.0106572	0.030837	0.0352941	0.0453608	0.04	0.0793651
chr12	132275000	132300000	132287500	1.12876e-19	123.23	21	22	25	20	9	8	5	6	8	3	15	371	715	744	665	520	563	227	510	485	150	252	0.0566038	0.0307692	0.0336022	0.0300752	0.0173077	0.0142096	0.0220264	0.0117647	0.0164948	0.02	0.0595238
chr21	40550000	40575000	40562500	1.16297e-19	122.765	7	16	16	10	4	6	9	30	8	6	13	371	715	744	665	520	563	227	510	485	150	252	0.0188679	0.0223776	0.0215054	0.0150376	0.00769231	0.0106572	0.0396476	0.0588235	0.0164948	0.04	0.0515873
chr19	4475000	4500000	4487500	1.19756e-19	121.959	15	20	16	26	22	20	7	30	39	4	10	371	715	744	665	520	563	227	510	485	150	252	0.0404313	0.027972	0.0215054	0.0390977	0.0423077	0.035524	0.030837	0.0588235	0.0804124	0.0266667	0.0396825
chr19	28625000	28650000	28637500	1.21779e-19	121.871	11	21	12	19	19	17	7	27	35	3	10	371	715	744	665	520	563	227	510	485	150	252	0.0296496	0.0293706	0.016129	0.0285714	0.0365385	0.0301954	0.030837	0.0529412	0.0721649	0.02	0.0396825
chr21	45725000	45750000	45737500	1.22142e-19	122.569	7	17	15	11	5	7	9	26	8	2	15	371	715	744	665	520	563	227	510	485	150	252	0.0188679	0.0237762	0.0201613	0.0165414	0.00961538	0.0124334	0.0396476	0.0509804	0.0164948	0.0133333	0.0595238
chr18	3625000	3650000	3637500	1.22269e-19	127.075	39	68	60	35	24	21	31	57	37	10	33	371	715	744	665	520	563	227	510	485	150	252	0.105121	0.0951049	0.0806452	0.0526316	0.0461538	0.0373002	0.136564	0.111765	0.0762887	0.0666667	0.130952
chr18	74525000	74550000	74537500	1.22269e-19	126.984	39	68	49	30	27	22	34	65	45	10	32	371	715	744	665	520	563	227	510	485	150	252	0.105121	0.0951049	0.0658602	0.0451128	0.0519231	0.0390764	0.14978	0.127451	0.0927835	0.0666667	0.126984
chr18	44325000	44350000	44337500	1.22269e-19	126.948	40	73	54	33	26	23	34	62	44	8	31	371	715	744	665	520	563	227	510	485	150	252	0.107817	0.102098	0.0725806	0.0496241	0.05	0.0408526	0.14978	0.121569	0.0907216	0.0533333	0.123016
chr9	32175000	32200000	32187500	1.25231e-19	123.619	27	37	24	34	15	15	16	36	29	10	21	371	715	744	665	520	563	227	510	485	150	252	0.0727763	0.0517483	0.0322581	0.0511278	0.0288462	0.026643	0.0704846	0.0705882	0.0597938	0.0666667	0.0833333
chr8	132975000	133000000	132987500	1.27834e-19	125.712	4	12	31	30	28	23	11	31	8	7	2	371	715	744	665	520	563	227	510	485	150	252	0.0107817	0.0167832	0.0416667	0.0451128	0.0538462	0.0408526	0.0484581	0.0607843	0.0164948	0.0466667	0.00793651
chr14	105800000	105825000	105812500	1.32534e-19	121.979	27	109	72	46	41	40	31	34	23	11	27	371	715	744	665	520	563	227	510	485	150	252	0.0727763	0.152448	0.0967742	0.0691729	0.0788462	0.071048	0.136564	0.0666667	0.0474227	0.0733333	0.107143
chr22	28150000	28175000	28162500	1.35867e-19	120.526	8	33	18	23	18	18	8	48	12	5	5	371	715	744	665	520	563	227	510	485	150	252	0.0215633	0.0461538	0.0241935	0.0345865	0.0346154	0.0319716	0.0352423	0.0941176	0.0247423	0.0333333	0.0198413
chr22	41725000	41750000	41737500	1.35867e-19	120.519	8	33	18	21	17	18	8	46	12	6	4	371	715	744	665	520	563	227	510	485	150	252	0.0215633	0.0461538	0.0241935	0.0315789	0.0326923	0.0319716	0.0352423	0.0901961	0.0247423	0.04	0.015873
chr14	24775000	24800000	24787500	1.37813e-19	121.863	27	105	73	50	38	38	25	31	22	10	28	371	715	744	665	520	563	227	510	485	150	252	0.0727763	0.146853	0.0981183	0.075188	0.0730769	0.0674956	0.110132	0.0607843	0.0453608	0.0666667	0.111111
chr1	11975000	12000000	11987500	1.39877e-19	123.697	48	41	22	33	18	18	19	33	46	9	28	371	715	744	665	520	563	227	510	485	150	252	0.12938	0.0573427	0.0295699	0.0496241	0.0346154	0.0319716	0.0837004	0.0647059	0.0948454	0.06	0.111111
chr3	70050000	70075000	70062500	1.43819e-19	123.716	15	34	31	28	15	15	14	51	19	4	20	371	715	744	665	520	563	227	510	485	150	252	0.0404313	0.0475524	0.0416667	0.0421053	0.0288462	0.026643	0.061674	0.1	0.0391753	0.0266667	0.0793651
chr20	37150000	37175000	37162500	1.50884e-19	121.447	19	32	19	19	10	7	4	14	20	5	19	371	715	744	665	520	563	227	510	485	150	252	0.0512129	0.0447552	0.0255376	0.0285714	0.0192308	0.0124334	0.0176211	0.027451	0.0412371	0.0333333	0.0753968
chr21	39100000	39125000	39112500	1.53169e-19	121.998	9	18	14	12	6	7	10	25	8	3	13	371	715	744	665	520	563	227	510	485	150	252	0.0242588	0.0251748	0.0188172	0.0180451	0.0115385	0.0124334	0.0440529	0.0490196	0.0164948	0.02	0.0515873
chr16	30875000	30900000	30887500	1.55094e-19	121.556	22	27	39	28	20	19	30	93	24	3	10	371	715	744	665	520	563	227	510	485	150	252	0.0592992	0.0377622	0.0524194	0.0421053	0.0384615	0.0337478	0.132159	0.182353	0.0494845	0.02	0.0396825
chr21	45825000	45850000	45837500	1.55466e-19	121.883	8	35	39	33	24	18	3	14	6	3	4	371	715	744	665	520	563	227	510	485	150	252	0.0215633	0.048951	0.0524194	0.0496241	0.0461538	0.0319716	0.0132159	0.027451	0.0123711	0.02	0.015873
chr20	60675000	60700000	60687500	1.56091e-19	121.325	15	50	41	31	23	29	18	50	17	6	7	371	715	744	665	520	563	227	510	485	150	252	0.0404313	0.0699301	0.0551075	0.0466165	0.0442308	0.0515098	0.0792952	0.0980392	0.0350515	0.04	0.0277778
chr6	74050000	74075000	74062500	1.63732e-19	124.838	19	49	36	19	17	23	17	46	21	17	14	371	715	744	665	520	563	227	510	485	150	252	0.0512129	0.0685315	0.0483871	0.0285714	0.0326923	0.0408526	0.0748899	0.0901961	0.043299	0.113333	0.0555556
chr9	139950000	139975000	139962500	1.65248e-19	122.927	20	24	23	23	7	17	12	33	28	5	22	371	715	744	665	520	563	227	510	485	150	252	0.0539084	0.0335664	0.030914	0.0345865	0.0134615	0.0301954	0.0528634	0.0647059	0.057732	0.0333333	0.0873016
chr9	140625000	140650000	140637500	1.65248e-19	122.973	26	32	18	21	10	16	20	48	24	7	23	371	715	744	665	520	563	227	510	485	150	252	0.0700809	0.0447552	0.0241935	0.0315789	0.0192308	0.0284192	0.0881057	0.0941176	0.0494845	0.0466667	0.0912698
chr16	30900000	30925000	30912500	1.6837e-19	121.335	21	32	39	36	22	24	28	72	38	9	14	371	715	744	665	520	563	227	510	485	150	252	0.0566038	0.0447552	0.0524194	0.0541353	0.0423077	0.0426288	0.123348	0.141176	0.0783505	0.06	0.0555556
chr16	23425000	23450000	23437500	1.6837e-19	121.306	21	29	36	32	22	24	29	82	33	4	13	371	715	744	665	520	563	227	510	485	150	252	0.0566038	0.0405594	0.0483871	0.0481203	0.0423077	0.0426288	0.127753	0.160784	0.0680412	0.0266667	0.0515873
chr2	89025000	89050000	89037500	1.68556e-19	125.526	10	17	15	9	5	5	8	22	25	3	5	371	715	744	665	520	563	227	510	485	150	252	0.0269542	0.0237762	0.0201613	0.0135338	0.00961538	0.00888099	0.0352423	0.0431373	0.0515464	0.02	0.0198413
chr12	54675000	54700000	54687500	1.69401e-19	122.323	29	59	58	43	30	31	8	31	34	31	19	371	715	744	665	520	563	227	510	485	150	252	0.0781671	0.0825175	0.077957	0.0646617	0.0576923	0.0550622	0.0352423	0.0607843	0.0701031	0.206667	0.0753968
chr13	94075000	94100000	94087500	1.76189e-19	121.998	48	111	89	39	29	26	49	118	48	11	44	371	715	744	665	520	563	227	510	485	150	252	0.12938	0.155245	0.119624	0.0586466	0.0557692	0.0461812	0.215859	0.231373	0.0989691	0.0733333	0.174603
chr15	90700000	90725000	90712500	1.76359e-19	122.853	20	39	67	52	46	39	10	18	8	8	14	371	715	744	665	520	563	227	510	485	150	252	0.0539084	0.0545455	0.0900538	0.0781955	0.0884615	0.0692718	0.0440529	0.0352941	0.0164948	0.0533333	0.0555556
chr14	21775000	21800000	21787500	1.76654e-19	121.3	28	101	80	45	41	36	24	35	24	7	23	371	715	744	665	520	563	227	510	485	150	252	0.0754717	0.141259	0.107527	0.0676692	0.0788462	0.0639432	0.105727	0.0686275	0.0494845	0.0466667	0.0912698
chr16	4625000	4650000	4637500	1.76748e-19	121.166	18	32	41	32	26	23	21	66	41	10	13	371	715	744	665	520	563	227	510	485	150	252	0.0485175	0.0447552	0.0551075	0.0481203	0.05	0.0408526	0.092511	0.129412	0.0845361	0.0666667	0.0515873
chr3	179375000	179400000	179387500	1.79113e-19	123.204	15	25	18	22	16	23	13	40	12	0	9	371	715	744	665	520	563	227	510	485	150	252	0.0404313	0.034965	0.0241935	0.0330827	0.0307692	0.0408526	0.0572687	0.0784314	0.0247423	0	0.0357143
chr11	61000000	61025000	61012500	1.8362e-19	123.497	8	5	9	7	4	5	3	10	23	8	10	371	715	744	665	520	563	227	510	485	150	252	0.0215633	0.00699301	0.0120968	0.0105263	0.00769231	0.00888099	0.0132159	0.0196078	0.0474227	0.0533333	0.0396825
chr3	118900000	118925000	118912500	1.87057e-19	123.069	12	34	16	20	16	17	10	41	13	0	9	371	715	744	665	520	563	227	510	485	150	252	0.032345	0.0475524	0.0215054	0.0300752	0.0307692	0.0301954	0.0440529	0.0803922	0.0268041	0	0.0357143
chr9	92100000	92125000	92112500	1.87176e-19	122.613	31	35	20	20	15	17	24	58	31	10	23	371	715	744	665	520	563	227	510	485	150	252	0.083558	0.048951	0.0268817	0.0300752	0.0288462	0.0301954	0.105727	0.113725	0.0639175	0.0666667	0.0912698
chr11	35275000	35300000	35287500	1.95964e-19	123.286	6	6	9	7	5	5	1	10	16	9	8	371	715	744	665	520	563	227	510	485	150	252	0.0161725	0.00839161	0.0120968	0.0105263	0.00961538	0.00888099	0.00440529	0.0196078	0.0329897	0.06	0.031746
chr12	78425000	78450000	78437500	1.96746e-19	121.963	31	74	70	47	29	32	11	37	43	35	24	371	715	744	665	520	563	227	510	485	150	252	0.083558	0.103497	0.094086	0.0706767	0.0557692	0.0568384	0.0484581	0.072549	0.0886598	0.233333	0.0952381
chr12	78500000	78525000	78512500	1.99658e-19	121.894	35	85	79	53	32	35	12	42	47	34	29	371	715	744	665	520	563	227	510	485	150	252	0.0943396	0.118881	0.106183	0.0796992	0.0615385	0.062167	0.0528634	0.0823529	0.0969072	0.226667	0.115079
chr12	53950000	53975000	53962500	2.08292e-19	121.765	36	108	83	61	39	41	14	50	52	31	35	371	715	744	665	520	563	227	510	485	150	252	0.097035	0.151049	0.111559	0.0917293	0.075	0.0728242	0.061674	0.0980392	0.107216	0.206667	0.138889
chr9	31500000	31525000	31512500	2.0842e-19	122.336	30	39	21	21	16	16	29	65	33	12	23	371	715	744	665	520	563	227	510	485	150	252	0.0808625	0.0545455	0.0282258	0.0315789	0.0307692	0.0284192	0.127753	0.127451	0.0680412	0.08	0.0912698
chr14	101750000	101775000	101762500	2.09424e-19	120.904	26	96	81	50	37	41	22	31	28	7	23	371	715	744	665	520	563	227	510	485	150	252	0.0700809	0.134266	0.108871	0.075188	0.0711538	0.0728242	0.0969163	0.0607843	0.057732	0.0466667	0.0912698
chr19	18125000	18150000	18137500	2.09473e-19	120.659	7	25	27	25	29	39	12	24	6	4	13	371	715	744	665	520	563	227	510	485	150	252	0.0188679	0.034965	0.0362903	0.037594	0.0557692	0.0692718	0.0528634	0.0470588	0.0123711	0.0266667	0.0515873
chr19	18150000	18175000	18162500	2.21234e-19	120.492	8	27	42	28	38	53	13	39	17	4	16	371	715	744	665	520	563	227	510	485	150	252	0.0215633	0.0377622	0.0564516	0.0421053	0.0730769	0.0941385	0.0572687	0.0764706	0.0350515	0.0266667	0.0634921
chr16	89725000	89750000	89737500	2.22784e-19	120.636	17	31	39	30	31	24	21	66	41	8	15	371	715	744	665	520	563	227	510	485	150	252	0.0458221	0.0433566	0.0524194	0.0451128	0.0596154	0.0426288	0.092511	0.129412	0.0845361	0.0533333	0.0595238
chr13	19775000	19800000	19787500	2.23073e-19	121.452	45	107	88	44	37	27	46	113	53	12	44	371	715	744	665	520	563	227	510	485	150	252	0.121294	0.14965	0.11828	0.0661654	0.0711538	0.0479574	0.202643	0.221569	0.109278	0.08	0.174603
chr22	28775000	28800000	28787500	2.26144e-19	119.393	8	27	18	19	16	18	6	40	11	6	4	371	715	744	665	520	563	227	510	485	150	252	0.0215633	0.0377622	0.0241935	0.0285714	0.0307692	0.0319716	0.0264317	0.0784314	0.0226804	0.04	0.015873
chr12	58325000	58350000	58337500	2.35256e-19	121.468	37	126	94	55	52	45	18	61	53	28	36	371	715	744	665	520	563	227	510	485	150	252	0.0997305	0.176224	0.126344	0.0827068	0.1	0.079929	0.0792952	0.119608	0.109278	0.186667	0.142857
chr22	27825000	27850000	27837500	2.40758e-19	119.224	7	26	18	18	13	17	5	36	10	6	2	371	715	744	665	520	563	227	510	485	150	252	0.0188679	0.0363636	0.0241935	0.0270677	0.025	0.0301954	0.0220264	0.0705882	0.0206186	0.04	0.00793651
chr12	32925000	32950000	32937500	2.48168e-19	121.317	35	134	93	57	51	47	23	79	59	26	37	371	715	744	665	520	563	227	510	485	150	252	0.0943396	0.187413	0.125	0.0857143	0.0980769	0.0834813	0.101322	0.154902	0.121649	0.173333	0.146825
chr7	104600000	104625000	104612500	2.48227e-19	123.894	34	61	53	36	34	42	31	74	33	14	20	371	715	744	665	520	563	227	510	485	150	252	0.0916442	0.0853147	0.0712366	0.0541353	0.0653846	0.0746004	0.136564	0.145098	0.0680412	0.0933333	0.0793651
chr3	120900000	120925000	120912500	2.49687e-19	122.411	14	45	18	23	12	20	14	36	10	1	6	371	715	744	665	520	563	227	510	485	150	252	0.0377358	0.0629371	0.0241935	0.0345865	0.0230769	0.035524	0.061674	0.0705882	0.0206186	0.00666667	0.0238095
chr12	49475000	49500000	49487500	2.49798e-19	121.267	37	133	92	63	54	45	29	84	64	23	41	371	715	744	665	520	563	227	510	485	150	252	0.0997305	0.186014	0.123656	0.0947368	0.103846	0.079929	0.127753	0.164706	0.131959	0.153333	0.162698
chr13	94025000	94050000	94037500	2.5091e-19	121.161	42	97	90	49	35	30	45	98	51	14	47	371	715	744	665	520	563	227	510	485	150	252	0.113208	0.135664	0.120968	0.0736842	0.0673077	0.053286	0.198238	0.192157	0.105155	0.0933333	0.186508
chr21	45700000	45725000	45712500	2.51065e-19	120.74	6	35	53	49	38	29	2	10	7	2	3	371	715	744	665	520	563	227	510	485	150	252	0.0161725	0.048951	0.0712366	0.0736842	0.0730769	0.0515098	0.00881057	0.0196078	0.014433	0.0133333	0.0119048
chr21	30250000	30275000	30262500	2.51065e-19	120.699	9	35	53	44	32	26	2	12	5	3	2	371	715	744	665	520	563	227	510	485	150	252	0.0242588	0.048951	0.0712366	0.0661654	0.0615385	0.0461812	0.00881057	0.0235294	0.0103093	0.02	0.00793651
chr20	22550000	22575000	22562500	2.59098e-19	120.193	14	48	38	32	22	30	20	50	15	6	7	371	715	744	665	520	563	227	510	485	150	252	0.0377358	0.0671329	0.0510753	0.0481203	0.0423077	0.053286	0.0881057	0.0980392	0.0309278	0.04	0.0277778
chr12	52425000	52450000	52437500	2.75667e-19	121.021	37	131	87	63	50	45	31	92	62	22	40	371	715	744	665	520	563	227	510	485	150	252	0.0997305	0.183217	0.116935	0.0947368	0.0961538	0.079929	0.136564	0.180392	0.127835	0.146667	0.15873
chr20	3050000	3075000	3062500	2.76781e-19	120.005	20	45	34	31	19	28	24	53	20	9	7	371	715	744	665	520	563	227	510	485	150	252	0.0539084	0.0629371	0.0456989	0.0466165	0.0365385	0.0497336	0.105727	0.103922	0.0412371	0.06	0.0277778
chr7	55375000	55400000	55387500	2.8034e-19	123.441	4	12	4	15	2	12	4	3	15	8	9	371	715	744	665	520	563	227	510	485	150	252	0.0107817	0.0167832	0.00537634	0.0225564	0.00384615	0.0213144	0.0176211	0.00588235	0.0309278	0.0533333	0.0357143
chr7	2650000	2675000	2662500	2.8034e-19	123.439	3	14	5	11	5	17	5	5	12	9	8	371	715	744	665	520	563	227	510	485	150	252	0.00808625	0.0195804	0.00672043	0.0165414	0.00961538	0.0301954	0.0220264	0.00980392	0.0247423	0.06	0.031746
chr12	48200000	48225000	48212500	2.87689e-19	120.895	38	125	77	54	40	41	29	94	58	17	43	371	715	744	665	520	563	227	510	485	150	252	0.102426	0.174825	0.103495	0.081203	0.0769231	0.0728242	0.127753	0.184314	0.119588	0.113333	0.170635
chr12	111900000	111925000	111912500	2.8976e-19	120.845	38	132	71	47	30	36	30	88	59	17	40	371	715	744	665	520	563	227	510	485	150	252	0.102426	0.184615	0.0954301	0.0706767	0.0576923	0.0639432	0.132159	0.172549	0.121649	0.113333	0.15873
chr16	61925000	61950000	61937500	2.95999e-19	119.993	16	31	30	32	27	25	20	66	36	8	12	371	715	744	665	520	563	227	510	485	150	252	0.0431267	0.0433566	0.0403226	0.0481203	0.0519231	0.044405	0.0881057	0.129412	0.0742268	0.0533333	0.047619
chr5	179050000	179075000	179062500	2.99163e-19	123.67	16	35	51	57	33	50	20	20	25	20	16	371	715	744	665	520	563	227	510	485	150	252	0.0431267	0.048951	0.0685484	0.0857143	0.0634615	0.0888099	0.0881057	0.0392157	0.0515464	0.133333	0.0634921
chr19	1325000	1350000	1337500	3.06706e-19	119.744	7	30	42	32	38	54	15	44	23	5	14	371	715	744	665	520	563	227	510	485	150	252	0.0188679	0.041958	0.0564516	0.0481203	0.0730769	0.0959147	0.0660793	0.0862745	0.0474227	0.0333333	0.0555556
chr17	11350000	11375000	11362500	3.18809e-19	121.088	11	28	12	29	14	18	12	50	10	3	11	371	715	744	665	520	563	227	510	485	150	252	0.0296496	0.0391608	0.016129	0.043609	0.0269231	0.0319716	0.0528634	0.0980392	0.0206186	0.02	0.0436508
chr1	6675000	6700000	6687500	3.34639e-19	121.8	49	40	24	27	16	18	17	36	54	8	30	371	715	744	665	520	563	227	510	485	150	252	0.132075	0.0559441	0.0322581	0.0406015	0.0307692	0.0319716	0.0748899	0.0705882	0.11134	0.0533333	0.119048
chr6	44150000	44175000	44162500	3.37318e-19	123.199	22	55	40	19	17	23	20	47	27	16	15	371	715	744	665	520	563	227	510	485	150	252	0.0592992	0.0769231	0.0537634	0.0285714	0.0326923	0.0408526	0.0881057	0.0921569	0.0556701	0.106667	0.0595238
chr16	51000000	51025000	51012500	3.53421e-19	119.579	16	30	27	31	26	21	20	61	24	6	8	371	715	744	665	520	563	227	510	485	150	252	0.0431267	0.041958	0.0362903	0.0466165	0.05	0.0373002	0.0881057	0.119608	0.0494845	0.04	0.031746
chr9	131075000	131100000	131087500	3.57601e-19	121.136	29	46	23	19	17	18	30	67	35	17	21	371	715	744	665	520	563	227	510	485	150	252	0.0781671	0.0643357	0.030914	0.0285714	0.0326923	0.0319716	0.132159	0.131373	0.0721649	0.113333	0.0833333
chr2	88975000	89000000	88987500	3.63709e-19	123.789	13	20	15	10	7	5	9	21	27	2	5	371	715	744	665	520	563	227	510	485	150	252	0.0350404	0.027972	0.0201613	0.0150376	0.0134615	0.00888099	0.0396476	0.0411765	0.0556701	0.0133333	0.0198413
chr12	48125000	48150000	48137500	3.68627e-19	120.296	35	128	65	45	25	38	26	84	60	19	37	371	715	744	665	520	563	227	510	485	150	252	0.0943396	0.179021	0.0873656	0.0676692	0.0480769	0.0674956	0.114537	0.164706	0.123711	0.126667	0.146825
chr20	43375000	43400000	43387500	3.7255e-19	119.323	28	54	38	38	23	31	27	75	35	12	15	371	715	744	665	520	563	227	510	485	150	252	0.0754717	0.0755245	0.0510753	0.0571429	0.0442308	0.0550622	0.118943	0.147059	0.0721649	0.08	0.0595238
chr13	80075000	80100000	80087500	3.75499e-19	120.259	35	85	97	52	34	32	38	85	52	12	45	371	715	744	665	520	563	227	510	485	150	252	0.0943396	0.118881	0.130376	0.0781955	0.0653846	0.0568384	0.167401	0.166667	0.107216	0.08	0.178571
chr10	11000000	11025000	11012500	3.795e-19	121.811	15	17	9	7	4	3	5	18	7	5	10	371	715	744	665	520	563	227	510	485	150	252	0.0404313	0.0237762	0.0120968	0.0105263	0.00769231	0.0053286	0.0220264	0.0352941	0.014433	0.0333333	0.0396825
chr7	131325000	131350000	131337500	3.8888e-19	122.649	53	57	66	55	42	36	19	58	74	21	29	371	715	744	665	520	563	227	510	485	150	252	0.142857	0.0797203	0.0887097	0.0827068	0.0807692	0.0639432	0.0837004	0.113725	0.152577	0.14	0.115079
chr14	79425000	79450000	79437500	3.94283e-19	119.519	23	100	83	56	42	38	19	31	33	7	25	371	715	744	665	520	563	227	510	485	150	252	0.0619946	0.13986	0.111559	0.0842105	0.0807692	0.0674956	0.0837004	0.0607843	0.0680412	0.0466667	0.0992063
chr9	32000000	32025000	32012500	3.96781e-19	120.869	28	45	24	17	20	15	28	64	33	16	21	371	715	744	665	520	563	227	510	485	150	252	0.0754717	0.0629371	0.0322581	0.0255639	0.0384615	0.026643	0.123348	0.12549	0.0680412	0.106667	0.0833333
chr16	23475000	23500000	23487500	4.05486e-19	119.251	16	28	28	31	28	17	20	58	18	4	6	371	715	744	665	520	563	227	510	485	150	252	0.0431267	0.0391608	0.0376344	0.0466165	0.0538462	0.0301954	0.0881057	0.113725	0.0371134	0.0266667	0.0238095
chr16	23550000	23575000	23562500	4.09552e-19	119.197	16	26	22	28	25	12	17	53	13	5	5	371	715	744	665	520	563	227	510	485	150	252	0.0431267	0.0363636	0.0295699	0.0421053	0.0480769	0.0213144	0.0748899	0.103922	0.0268041	0.0333333	0.0198413
chr16	61900000	61925000	61912500	4.10163e-19	119.161	14	25	19	24	19	9	16	49	14	4	5	371	715	744	665	520	563	227	510	485	150	252	0.0377358	0.034965	0.0255376	0.0360902	0.0365385	0.0159858	0.0704846	0.0960784	0.028866	0.0266667	0.0198413
chr9	130925000	130950000	130937500	4.36549e-19	120.62	28	50	30	25	27	17	21	55	30	20	21	371	715	744	665	520	563	227	510	485	150	252	0.0754717	0.0699301	0.0403226	0.037594	0.0519231	0.0301954	0.092511	0.107843	0.0618557	0.133333	0.0833333
chr9	26075000	26100000	26087500	4.36813e-19	120.576	29	43	28	27	26	17	18	48	27	20	19	371	715	744	665	520	563	227	510	485	150	252	0.0781671	0.0601399	0.0376344	0.0406015	0.05	0.0301954	0.0792952	0.0941176	0.0556701	0.133333	0.0753968
chr10	79600000	79625000	79612500	4.46935e-19	121.394	14	14	12	16	6	15	6	29	22	8	9	371	715	744	665	520	563	227	510	485	150	252	0.0377358	0.0195804	0.016129	0.0240602	0.0115385	0.026643	0.0264317	0.0568627	0.0453608	0.0533333	0.0357143
chr7	99050000	99075000	99062500	4.47168e-19	122.264	52	54	59	53	41	35	21	61	69	20	32	371	715	744	665	520	563	227	510	485	150	252	0.140162	0.0755245	0.0793011	0.0796992	0.0788462	0.062167	0.092511	0.119608	0.142268	0.133333	0.126984
chr13	20100000	20125000	20112500	4.565e-19	119.803	24	79	99	50	35	36	33	71	45	12	36	371	715	744	665	520	563	227	510	485	150	252	0.06469	0.11049	0.133065	0.075188	0.0673077	0.0639432	0.145374	0.139216	0.0927835	0.08	0.142857
chr4	81175000	81200000	81187500	4.56927e-19	125.043	51	68	59	54	32	38	38	70	21	6	24	371	715	744	665	520	563	227	510	485	150	252	0.137466	0.0951049	0.0793011	0.081203	0.0615385	0.0674956	0.167401	0.137255	0.043299	0.04	0.0952381
chr10	37850000	37875000	37862500	4.6034e-19	121.265	19	13	17	16	6	15	6	30	20	8	9	371	715	744	665	520	563	227	510	485	150	252	0.0512129	0.0181818	0.0228495	0.0240602	0.0115385	0.026643	0.0264317	0.0588235	0.0412371	0.0533333	0.0357143
chr14	21750000	21775000	21762500	4.73873e-19	119.094	22	104	86	55	40	38	19	30	34	7	26	371	715	744	665	520	563	227	510	485	150	252	0.0592992	0.145455	0.115591	0.0827068	0.0769231	0.0674956	0.0837004	0.0588235	0.0701031	0.0466667	0.103175
chr7	141400000	141425000	141412500	4.78888e-19	122.033	61	52	66	67	45	43	23	65	60	15	31	371	715	744	665	520	563	227	510	485	150	252	0.16442	0.0727273	0.0887097	0.100752	0.0865385	0.0763766	0.101322	0.127451	0.123711	0.1	0.123016
chr21	30400000	30425000	30412500	5.29359e-19	119.027	4	29	54	48	47	31	2	7	6	1	4	371	715	744	665	520	563	227	510	485	150	252	0.0107817	0.0405594	0.0725806	0.0721805	0.0903846	0.0550622	0.00881057	0.0137255	0.0123711	0.00666667	0.015873
chr16	59550000	59575000	59562500	5.40088e-19	118.539	12	23	15	18	18	7	14	49	14	5	9	371	715	744	665	520	563	227	510	485	150	252	0.032345	0.0321678	0.0201613	0.0270677	0.0346154	0.0124334	0.061674	0.0960784	0.028866	0.0333333	0.0357143
chr3	70075000	70100000	70087500	5.4715e-19	120.693	18	52	19	26	13	23	13	41	7	1	7	371	715	744	665	520	563	227	510	485	150	252	0.0485175	0.0727273	0.0255376	0.0390977	0.025	0.0408526	0.0572687	0.0803922	0.014433	0.00666667	0.0277778
chr16	4675000	4700000	4687500	5.47723e-19	118.478	12	20	10	16	17	9	17	47	18	5	9	371	715	744	665	520	563	227	510	485	150	252	0.032345	0.027972	0.0134409	0.0240602	0.0326923	0.0159858	0.0748899	0.0921569	0.0371134	0.0333333	0.0357143
chr13	20450000	20475000	20462500	5.50966e-19	119.362	18	65	95	52	36	34	24	54	33	12	28	371	715	744	665	520	563	227	510	485	150	252	0.0485175	0.0909091	0.127688	0.0781955	0.0692308	0.0603908	0.105727	0.105882	0.0680412	0.08	0.111111
chr19	4100000	4125000	4112500	5.59643e-19	118.408	8	29	42	33	36	51	17	44	23	5	12	371	715	744	665	520	563	227	510	485	150	252	0.0215633	0.0405594	0.0564516	0.0496241	0.0692308	0.0905861	0.0748899	0.0862745	0.0474227	0.0333333	0.047619
chr10	78725000	78750000	78737500	5.67656e-19	120.753	15	19	18	15	6	16	6	36	15	5	9	371	715	744	665	520	563	227	510	485	150	252	0.0404313	0.0265734	0.0241935	0.0225564	0.0115385	0.0284192	0.0264317	0.0705882	0.0309278	0.0333333	0.0357143
chr9	99475000	99500000	99487500	5.69972e-19	119.964	26	35	26	32	25	18	20	44	25	16	15	371	715	744	665	520	563	227	510	485	150	252	0.0700809	0.048951	0.0349462	0.0481203	0.0480769	0.0319716	0.0881057	0.0862745	0.0515464	0.106667	0.0595238
chr10	123950000	123975000	123962500	5.78192e-19	120.651	13	17	17	17	7	13	7	40	13	5	9	371	715	744	665	520	563	227	510	485	150	252	0.0350404	0.0237762	0.0228495	0.0255639	0.0134615	0.0230906	0.030837	0.0784314	0.0268041	0.0333333	0.0357143
chr13	19750000	19775000	19762500	5.95713e-19	119.158	12	57	93	49	37	36	25	39	30	11	19	371	715	744	665	520	563	227	510	485	150	252	0.032345	0.0797203	0.125	0.0736842	0.0711538	0.0639432	0.110132	0.0764706	0.0618557	0.0733333	0.0753968
chr3	158400000	158425000	158412500	5.98631e-19	120.46	18	52	24	27	14	23	13	38	5	2	6	371	715	744	665	520	563	227	510	485	150	252	0.0485175	0.0727273	0.0322581	0.0406015	0.0269231	0.0408526	0.0572687	0.0745098	0.0103093	0.0133333	0.0238095
chr17	80050000	80075000	80062500	6.37412e-19	119.538	12	29	14	35	19	22	11	58	18	3	10	371	715	744	665	520	563	227	510	485	150	252	0.032345	0.0405594	0.0188172	0.0526316	0.0365385	0.0390764	0.0484581	0.113725	0.0371134	0.02	0.0396825
chr5	139975000	140000000	139987500	6.43402e-19	121.938	14	28	45	54	29	46	16	18	19	20	11	371	715	744	665	520	563	227	510	485	150	252	0.0377358	0.0391608	0.0604839	0.081203	0.0557692	0.0817052	0.0704846	0.0352941	0.0391753	0.133333	0.0436508
chr6	116525000	116550000	116537500	6.63983e-19	121.661	22	59	34	20	18	22	21	46	27	16	15	371	715	744	665	520	563	227	510	485	150	252	0.0592992	0.0825175	0.0456989	0.0300752	0.0346154	0.0390764	0.092511	0.0901961	0.0556701	0.106667	0.0595238
chr17	11425000	11450000	11437500	6.96447e-19	119.282	15	27	15	37	21	24	11	50	18	2	11	371	715	744	665	520	563	227	510	485	150	252	0.0404313	0.0377622	0.0201613	0.0556391	0.0403846	0.0426288	0.0484581	0.0980392	0.0371134	0.0133333	0.0436508
chr9	31300000	31325000	31312500	6.98346e-19	119.488	24	32	23	31	25	19	19	40	23	16	11	371	715	744	665	520	563	227	510	485	150	252	0.06469	0.0447552	0.030914	0.0466165	0.0480769	0.0337478	0.0837004	0.0784314	0.0474227	0.106667	0.0436508
chr3	56700000	56725000	56712500	7.18731e-19	120.03	15	48	27	28	12	22	10	36	4	2	6	371	715	744	665	520	563	227	510	485	150	252	0.0404313	0.0671329	0.0362903	0.0421053	0.0230769	0.0390764	0.0440529	0.0705882	0.00824742	0.0133333	0.0238095
chr11	121975000	122000000	121987500	7.38535e-19	120.379	6	6	11	9	3	6	1	12	17	9	7	371	715	744	665	520	563	227	510	485	150	252	0.0161725	0.00839161	0.0147849	0.0135338	0.00576923	0.0106572	0.00440529	0.0235294	0.0350515	0.06	0.0277778
chr3	101400000	101425000	101412500	7.4941e-19	119.902	15	44	29	24	13	20	8	36	3	2	3	371	715	744	665	520	563	227	510	485	150	252	0.0404313	0.0615385	0.0389785	0.0360902	0.025	0.035524	0.0352423	0.0705882	0.00618557	0.0133333	0.0119048
chr14	106300000	106325000	106312500	7.73801e-19	118.013	24	96	82	49	38	35	17	27	33	8	29	371	715	744	665	520	563	227	510	485	150	252	0.06469	0.134266	0.110215	0.0736842	0.0730769	0.062167	0.0748899	0.0529412	0.0680412	0.0533333	0.115079
chr15	72550000	72575000	72562500	7.93776e-19	119.568	17	37	67	49	43	41	12	17	11	7	14	371	715	744	665	520	563	227	510	485	150	252	0.0458221	0.0517483	0.0900538	0.0736842	0.0826923	0.0728242	0.0528634	0.0333333	0.0226804	0.0466667	0.0555556
chr13	20475000	20500000	20487500	8.27435e-19	118.417	9	47	90	51	32	33	19	32	32	10	12	371	715	744	665	520	563	227	510	485	150	252	0.0242588	0.0657343	0.120968	0.0766917	0.0615385	0.0586146	0.0837004	0.0627451	0.0659794	0.0666667	0.047619
chr12	48150000	48175000	48162500	8.34687e-19	118.513	35	130	68	41	24	36	22	75	61	17	38	371	715	744	665	520	563	227	510	485	150	252	0.0943396	0.181818	0.0913978	0.0616541	0.0461538	0.0639432	0.0969163	0.147059	0.125773	0.113333	0.150794
chr7	141425000	141450000	141437500	8.74325e-19	120.665	62	60	68	71	43	39	25	72	55	10	32	371	715	744	665	520	563	227	510	485	150	252	0.167116	0.0839161	0.0913978	0.106767	0.0826923	0.0692718	0.110132	0.141176	0.113402	0.0666667	0.126984
chr16	51250000	51275000	51262500	8.74587e-19	117.443	13	21	9	14	17	11	19	50	20	5	9	371	715	744	665	520	563	227	510	485	150	252	0.0350404	0.0293706	0.0120968	0.0210526	0.0326923	0.0195382	0.0837004	0.0980392	0.0412371	0.0333333	0.0357143
chr14	29425000	29450000	29437500	8.78768e-19	117.711	23	99	72	52	39	38	14	29	36	10	28	371	715	744	665	520	563	227	510	485	150	252	0.0619946	0.138462	0.0967742	0.0781955	0.075	0.0674956	0.061674	0.0568627	0.0742268	0.0666667	0.111111
chr16	48800000	48825000	48812500	9.04317e-19	117.341	17	27	11	14	16	14	21	53	20	6	10	371	715	744	665	520	563	227	510	485	150	252	0.0458221	0.0377622	0.0147849	0.0210526	0.0307692	0.0248668	0.092511	0.103922	0.0412371	0.04	0.0396825
chr18	44350000	44375000	44362500	9.18601e-19	122.254	32	66	44	32	28	24	33	59	41	9	22	371	715	744	665	520	563	227	510	485	150	252	0.0862534	0.0923077	0.0591398	0.0481203	0.0538462	0.0426288	0.145374	0.115686	0.0845361	0.06	0.0873016
chr7	131200000	131225000	131212500	9.28441e-19	120.459	73	57	68	72	40	39	29	81	51	9	33	371	715	744	665	520	563	227	510	485	150	252	0.196765	0.0797203	0.0913978	0.108271	0.0769231	0.0692718	0.127753	0.158824	0.105155	0.06	0.130952
chr11	47600000	47625000	47612500	9.3665e-19	119.802	12	9	13	9	6	8	2	12	21	10	7	371	715	744	665	520	563	227	510	485	150	252	0.032345	0.0125874	0.0174731	0.0135338	0.0115385	0.0142096	0.00881057	0.0235294	0.043299	0.0666667	0.0277778
chr4	81225000	81250000	81237500	9.47382e-19	123.234	43	60	58	51	32	33	38	70	22	7	21	371	715	744	665	520	563	227	510	485	150	252	0.115903	0.0839161	0.077957	0.0766917	0.0615385	0.0586146	0.167401	0.137255	0.0453608	0.0466667	0.0833333
chr16	23525000	23550000	23537500	9.75829e-19	117.147	20	30	14	16	22	24	20	60	22	6	10	371	715	744	665	520	563	227	510	485	150	252	0.0539084	0.041958	0.0188172	0.0240602	0.0423077	0.0426288	0.0881057	0.117647	0.0453608	0.04	0.0396825
chr10	11325000	11350000	11337500	1.05091e-18	119.312	17	21	18	21	6	11	7	42	12	6	10	371	715	744	665	520	563	227	510	485	150	252	0.0458221	0.0293706	0.0241935	0.0315789	0.0115385	0.0195382	0.030837	0.0823529	0.0247423	0.04	0.0396825
chr12	54050000	54075000	54062500	1.07528e-18	117.938	34	132	66	39	20	37	21	72	65	15	34	371	715	744	665	520	563	227	510	485	150	252	0.0916442	0.184615	0.0887097	0.0586466	0.0384615	0.0657194	0.092511	0.141176	0.134021	0.1	0.134921
chr16	59600000	59625000	59612500	1.08018e-18	116.9	19	37	21	20	24	24	21	67	27	6	14	371	715	744	665	520	563	227	510	485	150	252	0.0512129	0.0517483	0.0282258	0.0300752	0.0461538	0.0426288	0.092511	0.131373	0.0556701	0.04	0.0555556
chr5	45850000	45875000	45862500	1.08817e-18	120.723	9	16	34	48	29	47	12	16	19	18	9	371	715	744	665	520	563	227	510	485	150	252	0.0242588	0.0223776	0.0456989	0.0721805	0.0557692	0.0834813	0.0528634	0.0313725	0.0391753	0.12	0.0357143
chr3	120950000	120975000	120962500	1.08831e-18	119.065	11	41	26	21	16	19	7	32	3	1	4	371	715	744	665	520	563	227	510	485	150	252	0.0296496	0.0573427	0.0349462	0.0315789	0.0307692	0.0337478	0.030837	0.0627451	0.00618557	0.00666667	0.015873
chr10	123925000	123950000	123937500	1.11728e-18	119.065	19	24	18	26	7	9	9	53	23	8	12	371	715	744	665	520	563	227	510	485	150	252	0.0512129	0.0335664	0.0241935	0.0390977	0.0134615	0.0159858	0.0396476	0.103922	0.0474227	0.0533333	0.047619
chr10	37825000	37850000	37837500	1.11728e-18	119.117	18	25	18	24	6	10	7	48	15	7	9	371	715	744	665	520	563	227	510	485	150	252	0.0485175	0.034965	0.0241935	0.0360902	0.0115385	0.017762	0.030837	0.0941176	0.0309278	0.0466667	0.0357143
chr22	27850000	27875000	27862500	1.15579e-18	115.827	4	8	16	16	7	7	8	27	3	3	3	371	715	744	665	520	563	227	510	485	150	252	0.0107817	0.0111888	0.0215054	0.0240602	0.0134615	0.0124334	0.0352423	0.0529412	0.00618557	0.02	0.0119048
chr19	1350000	1375000	1362500	1.19016e-18	116.743	8	23	29	25	31	41	16	35	16	4	8	371	715	744	665	520	563	227	510	485	150	252	0.0215633	0.0321678	0.0389785	0.037594	0.0596154	0.0728242	0.0704846	0.0686275	0.0329897	0.0266667	0.031746
chr9	78675000	78700000	78687500	1.19955e-18	118.288	36	57	45	46	30	30	14	28	22	4	34	371	715	744	665	520	563	227	510	485	150	252	0.097035	0.0797203	0.0604839	0.0691729	0.0576923	0.053286	0.061674	0.054902	0.0453608	0.0266667	0.134921
chr14	25375000	25400000	25387500	1.20651e-18	116.973	22	100	65	53	34	40	12	28	38	14	23	371	715	744	665	520	563	227	510	485	150	252	0.0592992	0.13986	0.0873656	0.0796992	0.0653846	0.071048	0.0528634	0.054902	0.0783505	0.0933333	0.0912698
chr14	24675000	24700000	24687500	1.20651e-18	116.973	21	99	67	54	36	35	13	30	41	13	24	371	715	744	665	520	563	227	510	485	150	252	0.0566038	0.138462	0.0900538	0.081203	0.0692308	0.062167	0.0572687	0.0588235	0.0845361	0.0866667	0.0952381
chr3	158425000	158450000	158437500	1.23226e-18	118.762	10	39	28	20	13	17	6	30	2	1	4	371	715	744	665	520	563	227	510	485	150	252	0.0269542	0.0545455	0.0376344	0.0300752	0.025	0.0301954	0.0264317	0.0588235	0.00412371	0.00666667	0.015873
chr14	21800000	21825000	21812500	1.26359e-18	116.816	28	100	65	57	36	48	13	33	40	14	24	371	715	744	665	520	563	227	510	485	150	252	0.0754717	0.13986	0.0873656	0.0857143	0.0692308	0.0852575	0.0572687	0.0647059	0.0824742	0.0933333	0.0952381
chr14	25400000	25425000	25412500	1.26359e-18	116.839	31	101	75	59	37	52	10	29	52	14	28	371	715	744	665	520	563	227	510	485	150	252	0.083558	0.141259	0.100806	0.0887218	0.0711538	0.0923623	0.0440529	0.0568627	0.107216	0.0933333	0.111111
chr14	58675000	58700000	58687500	1.31365e-18	116.705	30	105	81	63	40	57	7	31	53	18	29	371	715	744	665	520	563	227	510	485	150	252	0.0808625	0.146853	0.108871	0.0947368	0.0769231	0.101243	0.030837	0.0607843	0.109278	0.12	0.115079
chr14	28875000	28900000	28887500	1.32461e-18	116.66	29	112	93	69	47	63	7	29	52	17	29	371	715	744	665	520	563	227	510	485	150	252	0.0781671	0.156643	0.125	0.103759	0.0903846	0.111901	0.030837	0.0568627	0.107216	0.113333	0.115079
chr1	1425000	1450000	1437500	1.32762e-18	118.818	49	37	21	25	15	17	16	37	50	9	28	371	715	744	665	520	563	227	510	485	150	252	0.132075	0.0517483	0.0282258	0.037594	0.0288462	0.0301954	0.0704846	0.072549	0.103093	0.06	0.111111
chr22	18025000	18050000	18037500	1.34611e-18	115.466	9	15	24	18	12	12	9	32	3	4	4	371	715	744	665	520	563	227	510	485	150	252	0.0242588	0.020979	0.0322581	0.0270677	0.0230769	0.0213144	0.0396476	0.0627451	0.00618557	0.0266667	0.015873
chr16	59575000	59600000	59587500	1.35962e-18	116.377	21	47	30	31	25	29	24	69	33	7	19	371	715	744	665	520	563	227	510	485	150	252	0.0566038	0.0657343	0.0403226	0.0466165	0.0480769	0.0515098	0.105727	0.135294	0.0680412	0.0466667	0.0753968
chr11	70125000	70150000	70137500	1.3778e-18	118.91	9	43	20	11	17	9	13	15	16	2	9	371	715	744	665	520	563	227	510	485	150	252	0.0242588	0.0601399	0.0268817	0.0165414	0.0326923	0.0159858	0.0572687	0.0294118	0.0329897	0.0133333	0.0357143
chr22	28700000	28725000	28712500	1.41847e-18	115.321	12	25	28	26	17	13	13	40	2	6	8	371	715	744	665	520	563	227	510	485	150	252	0.032345	0.034965	0.0376344	0.0390977	0.0326923	0.0230906	0.0572687	0.0784314	0.00412371	0.04	0.031746
chr20	325000	350000	337500	1.42917e-18	116.397	34	56	38	40	27	33	34	98	43	11	18	371	715	744	665	520	563	227	510	485	150	252	0.0916442	0.0783217	0.0510753	0.0601504	0.0519231	0.0586146	0.14978	0.192157	0.0886598	0.0733333	0.0714286
chr13	20425000	20450000	20437500	1.43878e-18	117.196	8	51	77	45	31	29	19	27	29	9	7	371	715	744	665	520	563	227	510	485	150	252	0.0215633	0.0713287	0.103495	0.0676692	0.0596154	0.0515098	0.0837004	0.0529412	0.0597938	0.06	0.0277778
chr9	17600000	17625000	17612500	1.44393e-18	117.851	39	66	52	48	33	36	17	31	26	4	36	371	715	744	665	520	563	227	510	485	150	252	0.105121	0.0923077	0.0698925	0.0721805	0.0634615	0.0639432	0.0748899	0.0607843	0.0536082	0.0266667	0.142857
chr16	59725000	59750000	59737500	1.48891e-18	116.153	31	53	38	43	33	38	24	76	45	8	22	371	715	744	665	520	563	227	510	485	150	252	0.083558	0.0741259	0.0510753	0.0646617	0.0634615	0.0674956	0.105727	0.14902	0.0927835	0.0533333	0.0873016
chr8	132950000	132975000	132962500	1.54603e-18	120.256	22	54	46	20	15	13	15	29	18	2	17	371	715	744	665	520	563	227	510	485	150	252	0.0592992	0.0755245	0.061828	0.0300752	0.0288462	0.0230906	0.0660793	0.0568627	0.0371134	0.0133333	0.0674603
chr10	105275000	105300000	105287500	1.57637e-18	118.272	21	26	22	30	8	9	10	52	25	6	12	371	715	744	665	520	563	227	510	485	150	252	0.0566038	0.0363636	0.0295699	0.0451128	0.0153846	0.0159858	0.0440529	0.101961	0.0515464	0.04	0.047619
chr3	69000000	69025000	69012500	1.6006e-18	118.165	5	10	7	1	8	11	6	21	13	1	6	371	715	744	665	520	563	227	510	485	150	252	0.0134771	0.013986	0.0094086	0.00150376	0.0153846	0.0195382	0.0264317	0.0411765	0.0268041	0.00666667	0.0238095
chr13	92250000	92275000	92262500	1.6578e-18	116.857	8	49	70	46	30	24	18	26	24	6	5	371	715	744	665	520	563	227	510	485	150	252	0.0215633	0.0685315	0.094086	0.0691729	0.0576923	0.0426288	0.0792952	0.0509804	0.0494845	0.04	0.0198413
chr1	1325000	1350000	1337500	1.69197e-18	118.267	50	35	25	25	14	17	17	33	47	9	25	371	715	744	665	520	563	227	510	485	150	252	0.134771	0.048951	0.0336022	0.037594	0.0269231	0.0301954	0.0748899	0.0647059	0.0969072	0.06	0.0992063
chr4	5900000	5925000	5912500	1.71464e-18	121.537	40	54	55	52	29	30	38	70	31	6	22	371	715	744	665	520	563	227	510	485	150	252	0.107817	0.0755245	0.0739247	0.0781955	0.0557692	0.053286	0.167401	0.137255	0.0639175	0.04	0.0873016
chr4	74000000	74025000	74012500	1.71464e-18	121.646	36	49	44	45	26	28	36	69	34	6	19	371	715	744	665	520	563	227	510	485	150	252	0.097035	0.0685315	0.0591398	0.0676692	0.05	0.0497336	0.15859	0.135294	0.0701031	0.04	0.0753968
chr11	70150000	70175000	70162500	1.73805e-18	118.349	10	47	22	11	15	8	13	16	18	2	8	371	715	744	665	520	563	227	510	485	150	252	0.0269542	0.0657343	0.0295699	0.0165414	0.0288462	0.0142096	0.0572687	0.0313725	0.0371134	0.0133333	0.031746
chr17	11325000	11350000	11337500	1.76637e-18	117.224	13	21	15	35	19	23	12	45	16	2	8	371	715	744	665	520	563	227	510	485	150	252	0.0350404	0.0293706	0.0201613	0.0526316	0.0365385	0.0408526	0.0528634	0.0882353	0.0329897	0.0133333	0.031746
chr6	74075000	74100000	74087500	1.80067e-18	119.439	18	54	35	14	15	18	18	40	24	11	10	371	715	744	665	520	563	227	510	485	150	252	0.0485175	0.0755245	0.047043	0.0210526	0.0288462	0.0319716	0.0792952	0.0784314	0.0494845	0.0733333	0.0396825
chr15	72575000	72600000	72587500	1.80904e-18	117.737	15	37	62	49	36	36	12	16	12	6	11	371	715	744	665	520	563	227	510	485	150	252	0.0404313	0.0517483	0.0833333	0.0736842	0.0692308	0.0639432	0.0528634	0.0313725	0.0247423	0.04	0.0436508
chr17	79950000	79975000	79962500	1.84407e-18	117.07	9	12	13	33	19	20	10	34	10	1	6	371	715	744	665	520	563	227	510	485	150	252	0.0242588	0.0167832	0.0174731	0.0496241	0.0365385	0.035524	0.0440529	0.0666667	0.0206186	0.00666667	0.0238095
chr6	158550000	158575000	158562500	1.8697e-18	119.274	17	30	16	10	10	4	13	20	17	6	11	371	715	744	665	520	563	227	510	485	150	252	0.0458221	0.041958	0.0215054	0.0150376	0.0192308	0.0071048	0.0572687	0.0392157	0.0350515	0.04	0.0436508
chr10	43750000	43775000	43762500	1.872e-18	117.85	19	37	24	28	10	9	10	49	33	7	15	371	715	744	665	520	563	227	510	485	150	252	0.0512129	0.0517483	0.0322581	0.0421053	0.0192308	0.0159858	0.0440529	0.0960784	0.0680412	0.0466667	0.0595238
chr16	58900000	58925000	58912500	1.91813e-18	115.58	33	53	43	45	33	38	23	75	49	8	24	371	715	744	665	520	563	227	510	485	150	252	0.0889488	0.0741259	0.0577957	0.0676692	0.0634615	0.0674956	0.101322	0.147059	0.101031	0.0533333	0.0952381
chr13	20500000	20525000	20512500	2.08378e-18	116.331	8	47	65	46	31	25	16	22	22	7	5	371	715	744	665	520	563	227	510	485	150	252	0.0215633	0.0657343	0.0873656	0.0691729	0.0596154	0.044405	0.0704846	0.0431373	0.0453608	0.0466667	0.0198413
chr16	51225000	51250000	51237500	2.11247e-18	115.345	30	52	42	45	28	43	21	67	52	10	26	371	715	744	665	520	563	227	510	485	150	252	0.0808625	0.0727273	0.0564516	0.0676692	0.0538462	0.0763766	0.092511	0.131373	0.107216	0.0666667	0.103175
chr22	28625000	28650000	28637500	2.25401e-18	114.294	13	23	29	27	17	13	15	45	5	5	9	371	715	744	665	520	563	227	510	485	150	252	0.0350404	0.0321678	0.0389785	0.0406015	0.0326923	0.0230906	0.0660793	0.0882353	0.0103093	0.0333333	0.0357143
chr2	11850000	11875000	11862500	2.28074e-18	119.773	15	14	18	21	4	10	8	25	23	0	5	371	715	744	665	520	563	227	510	485	150	252	0.0404313	0.0195804	0.0241935	0.0315789	0.00769231	0.017762	0.0352423	0.0490196	0.0474227	0	0.0198413
chr7	56425000	56450000	56437500	2.28659e-18	118.454	73	54	67	71	41	35	29	85	53	7	34	371	715	744	665	520	563	227	510	485	150	252	0.196765	0.0755245	0.0900538	0.106767	0.0788462	0.062167	0.127753	0.166667	0.109278	0.0466667	0.134921
chr9	99550000	99575000	99562500	2.32599e-18	116.79	45	81	54	47	37	32	23	43	30	5	37	371	715	744	665	520	563	227	510	485	150	252	0.121294	0.113287	0.0725806	0.0706767	0.0711538	0.0568384	0.101322	0.0843137	0.0618557	0.0333333	0.146825
chr20	30225000	30250000	30237500	2.3502e-18	115.285	34	56	39	39	28	29	36	104	47	9	19	371	715	744	665	520	563	227	510	485	150	252	0.0916442	0.0783217	0.0524194	0.0586466	0.0538462	0.0515098	0.15859	0.203922	0.0969072	0.06	0.0753968
chr16	4700000	4725000	4712500	2.36387e-18	115.075	29	56	46	46	23	45	20	67	44	9	25	371	715	744	665	520	563	227	510	485	150	252	0.0781671	0.0783217	0.061828	0.0691729	0.0442308	0.079929	0.0881057	0.131373	0.0907216	0.06	0.0992063
chr16	30850000	30875000	30862500	2.44219e-18	114.954	37	100	69	59	55	44	37	71	42	24	28	371	715	744	665	520	563	227	510	485	150	252	0.0997305	0.13986	0.0927419	0.0887218	0.105769	0.0781528	0.162996	0.139216	0.0865979	0.16	0.111111
chr16	59525000	59550000	59537500	2.44219e-18	114.95	40	112	74	71	58	47	42	84	44	26	27	371	715	744	665	520	563	227	510	485	150	252	0.107817	0.156643	0.0994624	0.106767	0.111538	0.0834813	0.185022	0.164706	0.0907216	0.173333	0.107143
chr11	47550000	47575000	47562500	2.47858e-18	117.526	10	46	22	10	13	8	15	20	20	2	8	371	715	744	665	520	563	227	510	485	150	252	0.0269542	0.0643357	0.0295699	0.0150376	0.025	0.0142096	0.0660793	0.0392157	0.0412371	0.0133333	0.031746
chr12	6725000	6750000	6737500	2.50023e-18	116.097	34	134	65	41	19	38	19	69	62	17	33	371	715	744	665	520	563	227	510	485	150	252	0.0916442	0.187413	0.0873656	0.0616541	0.0365385	0.0674956	0.0837004	0.135294	0.127835	0.113333	0.130952
chr17	10000000	10025000	10012500	2.59041e-18	116.281	8	13	12	29	14	17	10	32	5	1	2	371	715	744	665	520	563	227	510	485	150	252	0.0215633	0.0181818	0.016129	0.043609	0.0269231	0.0301954	0.0440529	0.0627451	0.0103093	0.00666667	0.00793651
chr16	61025000	61050000	61037500	2.72066e-18	114.692	42	126	79	68	65	55	45	94	46	27	30	371	715	744	665	520	563	227	510	485	150	252	0.113208	0.176224	0.106183	0.102256	0.125	0.0976909	0.198238	0.184314	0.0948454	0.18	0.119048
chr5	45825000	45850000	45837500	2.77282e-18	118.634	8	13	26	37	20	45	12	12	19	16	8	371	715	744	665	520	563	227	510	485	150	252	0.0215633	0.0181818	0.0349462	0.0556391	0.0384615	0.079929	0.0528634	0.0235294	0.0391753	0.106667	0.031746
chr12	32950000	32975000	32962500	2.77642e-18	115.84	31	129	65	41	18	34	16	64	52	14	34	371	715	744	665	520	563	227	510	485	150	252	0.083558	0.18042	0.0873656	0.0616541	0.0346154	0.0603908	0.0704846	0.12549	0.107216	0.0933333	0.134921
chr16	600000	625000	612500	2.77692e-18	114.621	38	133	86	70	71	59	54	99	55	31	32	371	715	744	665	520	563	227	510	485	150	252	0.102426	0.186014	0.115591	0.105263	0.136538	0.104796	0.237885	0.194118	0.113402	0.206667	0.126984
chr10	105350000	105375000	105362500	2.79885e-18	116.935	23	41	28	28	15	14	11	48	39	8	21	371	715	744	665	520	563	227	510	485	150	252	0.0619946	0.0573427	0.0376344	0.0421053	0.0288462	0.0248668	0.0484581	0.0941176	0.0804124	0.0533333	0.0833333
chr11	47575000	47600000	47587500	2.89713e-18	117.131	7	41	25	10	12	7	12	22	19	1	6	371	715	744	665	520	563	227	510	485	150	252	0.0188679	0.0573427	0.0336022	0.0150376	0.0230769	0.0124334	0.0528634	0.0431373	0.0391753	0.00666667	0.0238095
chr16	30825000	30850000	30837500	2.91228e-18	114.492	44	131	92	76	69	61	54	108	62	30	31	371	715	744	665	520	563	227	510	485	150	252	0.118598	0.183217	0.123656	0.114286	0.132692	0.108348	0.237885	0.211765	0.127835	0.2	0.123016
chr9	26050000	26075000	26062500	2.96537e-18	116.23	44	85	51	44	38	33	32	42	37	7	40	371	715	744	665	520	563	227	510	485	150	252	0.118598	0.118881	0.0685484	0.0661654	0.0730769	0.0586146	0.140969	0.0823529	0.0762887	0.0466667	0.15873
chr10	10975000	11000000	10987500	2.98715e-18	116.743	27	44	28	33	16	19	13	49	37	13	25	371	715	744	665	520	563	227	510	485	150	252	0.0727763	0.0615385	0.0376344	0.0496241	0.0307692	0.0337478	0.0572687	0.0960784	0.0762887	0.0866667	0.0992063
chr15	78475000	78500000	78487500	3.03651e-18	116.563	12	31	61	46	30	29	12	16	10	6	10	371	715	744	665	520	563	227	510	485	150	252	0.032345	0.0433566	0.0819892	0.0691729	0.0576923	0.0515098	0.0528634	0.0313725	0.0206186	0.04	0.0396825
chr12	6750000	6775000	6762500	3.11707e-18	115.561	31	110	66	41	22	39	20	64	50	15	38	371	715	744	665	520	563	227	510	485	150	252	0.083558	0.153846	0.0887097	0.0616541	0.0423077	0.0692718	0.0881057	0.12549	0.103093	0.1	0.150794
chr5	139950000	139975000	139962500	3.15694e-18	118.272	6	13	24	35	17	40	11	15	16	16	6	371	715	744	665	520	563	227	510	485	150	252	0.0161725	0.0181818	0.0322581	0.0526316	0.0326923	0.071048	0.0484581	0.0294118	0.0329897	0.106667	0.0238095
chr18	44300000	44325000	44312500	3.19443e-18	119.258	23	51	39	29	25	26	27	47	36	6	21	371	715	744	665	520	563	227	510	485	150	252	0.0619946	0.0713287	0.0524194	0.043609	0.0480769	0.0461812	0.118943	0.0921569	0.0742268	0.04	0.0833333
chr11	132850000	132875000	132862500	3.28002e-18	116.806	17	24	29	22	20	12	17	43	15	7	15	371	715	744	665	520	563	227	510	485	150	252	0.0458221	0.0335664	0.0389785	0.0330827	0.0384615	0.0213144	0.0748899	0.0843137	0.0309278	0.0466667	0.0595238
chr12	54950000	54975000	54962500	3.30863e-18	115.402	30	118	83	46	26	46	24	62	50	21	41	371	715	744	665	520	563	227	510	485	150	252	0.0808625	0.165035	0.111559	0.0691729	0.05	0.0817052	0.105727	0.121569	0.103093	0.14	0.162698
chr15	40675000	40700000	40687500	3.35355e-18	116.288	18	72	65	63	44	64	19	39	20	2	19	371	715	744	665	520	563	227	510	485	150	252	0.0485175	0.100699	0.0873656	0.0947368	0.0846154	0.113677	0.0837004	0.0764706	0.0412371	0.0133333	0.0753968
chr1	11875000	11900000	11887500	3.39046e-18	116.745	49	32	25	23	12	15	16	29	46	11	24	371	715	744	665	520	563	227	510	485	150	252	0.132075	0.0447552	0.0336022	0.0345865	0.0230769	0.026643	0.0704846	0.0568627	0.0948454	0.0733333	0.0952381
chr15	90725000	90750000	90737500	3.47509e-18	116.151	18	69	74	53	54	69	26	62	23	5	22	371	715	744	665	520	563	227	510	485	150	252	0.0485175	0.0965035	0.0994624	0.0796992	0.103846	0.122558	0.114537	0.121569	0.0474227	0.0333333	0.0873016
chr17	29775000	29800000	29787500	3.48749e-18	115.541	9	7	13	21	15	14	10	27	2	2	1	371	715	744	665	520	563	227	510	485	150	252	0.0242588	0.00979021	0.0174731	0.0315789	0.0288462	0.0248668	0.0440529	0.0529412	0.00412371	0.0133333	0.00396825
chr17	79925000	79950000	79937500	3.48749e-18	115.527	7	8	8	15	12	13	10	25	1	2	1	371	715	744	665	520	563	227	510	485	150	252	0.0188679	0.0111888	0.0107527	0.0225564	0.0230769	0.0230906	0.0440529	0.0490196	0.00206186	0.0133333	0.00396825
chr12	52400000	52425000	52412500	3.49016e-18	115.257	35	133	91	54	33	55	24	66	52	21	42	371	715	744	665	520	563	227	510	485	150	252	0.0943396	0.186014	0.122312	0.081203	0.0634615	0.0976909	0.105727	0.129412	0.107216	0.14	0.166667
chr10	11050000	11075000	11062500	3.5317e-18	116.334	27	45	27	34	20	19	12	46	35	11	29	371	715	744	665	520	563	227	510	485	150	252	0.0727763	0.0629371	0.0362903	0.0511278	0.0384615	0.0337478	0.0528634	0.0901961	0.0721649	0.0733333	0.115079
chr22	27600000	27625000	27612500	3.5682e-18	113.275	13	22	26	29	20	14	15	44	6	4	8	371	715	744	665	520	563	227	510	485	150	252	0.0350404	0.0307692	0.0349462	0.043609	0.0384615	0.0248668	0.0660793	0.0862745	0.0123711	0.0266667	0.031746
chr20	43150000	43175000	43162500	3.59593e-18	114.329	38	52	34	35	24	27	33	107	47	11	17	371	715	744	665	520	563	227	510	485	150	252	0.102426	0.0727273	0.0456989	0.0526316	0.0461538	0.0479574	0.145374	0.209804	0.0969072	0.0733333	0.0674603
chr20	43425000	43450000	43437500	3.60704e-18	114.28	33	50	32	32	23	25	30	111	48	8	19	371	715	744	665	520	563	227	510	485	150	252	0.0889488	0.0699301	0.0430108	0.0481203	0.0442308	0.044405	0.132159	0.217647	0.0989691	0.0533333	0.0753968
chr9	92125000	92150000	92137500	3.74557e-18	115.691	49	87	51	42	44	36	35	47	44	8	43	371	715	744	665	520	563	227	510	485	150	252	0.132075	0.121678	0.0685484	0.0631579	0.0846154	0.0639432	0.154185	0.0921569	0.0907216	0.0533333	0.170635
chr2	190350000	190375000	190362500	3.76335e-18	118.613	16	15	22	22	4	9	11	25	20	0	4	371	715	744	665	520	563	227	510	485	150	252	0.0431267	0.020979	0.0295699	0.0330827	0.00769231	0.0159858	0.0484581	0.0490196	0.0412371	0	0.015873
chr12	79600000	79625000	79612500	4.01007e-18	114.928	37	133	95	61	37	58	24	70	54	21	42	371	715	744	665	520	563	227	510	485	150	252	0.0997305	0.186014	0.127688	0.0917293	0.0711538	0.10302	0.105727	0.137255	0.11134	0.14	0.166667
chr13	92225000	92250000	92237500	4.04696e-18	114.873	9	41	61	47	29	25	16	20	19	9	5	371	715	744	665	520	563	227	510	485	150	252	0.0242588	0.0573427	0.0819892	0.0706767	0.0557692	0.044405	0.0704846	0.0392157	0.0391753	0.06	0.0198413
chr20	30125000	30150000	30137500	4.17646e-18	113.923	30	43	30	27	19	20	32	107	51	8	19	371	715	744	665	520	563	227	510	485	150	252	0.0808625	0.0601399	0.0403226	0.0406015	0.0365385	0.035524	0.140969	0.209804	0.105155	0.0533333	0.0753968
chr21	39050000	39075000	39062500	4.2494e-18	114.488	5	27	49	51	43	34	2	6	8	0	3	371	715	744	665	520	563	227	510	485	150	252	0.0134771	0.0377622	0.0658602	0.0766917	0.0826923	0.0603908	0.00881057	0.0117647	0.0164948	0	0.0119048
chr7	56475000	56500000	56487500	4.37257e-18	116.992	72	51	65	62	36	35	28	79	49	5	37	371	715	744	665	520	563	227	510	485	150	252	0.19407	0.0713287	0.0873656	0.0932331	0.0692308	0.062167	0.123348	0.154902	0.101031	0.0333333	0.146825
chr22	28550000	28575000	28562500	4.37276e-18	112.806	11	21	22	28	21	16	17	45	7	5	7	371	715	744	665	520	563	227	510	485	150	252	0.0296496	0.0293706	0.0295699	0.0421053	0.0403846	0.0284192	0.0748899	0.0882353	0.014433	0.0333333	0.0277778
chr12	123325000	123350000	123337500	4.37625e-18	114.711	36	129	93	59	36	57	25	73	53	20	39	371	715	744	665	520	563	227	510	485	150	252	0.097035	0.18042	0.125	0.0887218	0.0692308	0.101243	0.110132	0.143137	0.109278	0.133333	0.154762
chr22	18100000	18125000	18112500	4.39528e-18	112.763	9	21	20	31	19	14	17	42	6	6	5	371	715	744	665	520	563	227	510	485	150	252	0.0242588	0.0293706	0.0268817	0.0466165	0.0365385	0.0248668	0.0748899	0.0823529	0.0123711	0.04	0.0198413
chr7	55425000	55450000	55437500	4.40557e-18	116.906	67	43	54	44	32	31	25	76	47	6	39	371	715	744	665	520	563	227	510	485	150	252	0.180593	0.0601399	0.0725806	0.0661654	0.0615385	0.0550622	0.110132	0.14902	0.0969072	0.04	0.154762
chr16	61000000	61025000	61012500	4.54035e-18	113.487	55	129	94	81	69	52	55	115	70	27	32	371	715	744	665	520	563	227	510	485	150	252	0.148248	0.18042	0.126344	0.121805	0.132692	0.0923623	0.242291	0.22549	0.14433	0.18	0.126984
chr16	59750000	59775000	59762500	4.54035e-18	113.5	50	132	96	72	66	59	52	111	71	29	33	371	715	744	665	520	563	227	510	485	150	252	0.134771	0.184615	0.129032	0.108271	0.126923	0.104796	0.229075	0.217647	0.146392	0.193333	0.130952
chr9	140400000	140425000	140412500	4.83914e-18	115.104	44	83	50	36	41	33	35	54	51	9	42	371	715	744	665	520	563	227	510	485	150	252	0.118598	0.116084	0.0672043	0.0541353	0.0788462	0.0586146	0.154185	0.105882	0.105155	0.06	0.166667
chr11	84250000	84275000	84262500	4.86781e-18	115.902	21	24	28	25	23	11	17	49	16	6	18	371	715	744	665	520	563	227	510	485	150	252	0.0566038	0.0335664	0.0376344	0.037594	0.0442308	0.0195382	0.0748899	0.0960784	0.0329897	0.04	0.0714286
chr11	84175000	84200000	84187500	5.17913e-18	115.714	25	22	26	21	20	11	22	52	19	6	24	371	715	744	665	520	563	227	510	485	150	252	0.0673854	0.0307692	0.0349462	0.0315789	0.0384615	0.0195382	0.0969163	0.101961	0.0391753	0.04	0.0952381
chr7	2700000	2725000	2712500	5.24723e-18	116.463	56	32	49	35	26	26	20	61	47	6	39	371	715	744	665	520	563	227	510	485	150	252	0.150943	0.0447552	0.0658602	0.0526316	0.05	0.0461812	0.0881057	0.119608	0.0969072	0.04	0.154762
chr19	3775000	3800000	3787500	5.27996e-18	113.499	22	22	25	46	33	40	7	47	26	9	7	371	715	744	665	520	563	227	510	485	150	252	0.0592992	0.0307692	0.0336022	0.0691729	0.0634615	0.071048	0.030837	0.0921569	0.0536082	0.06	0.0277778
chr14	29400000	29425000	29412500	5.33374e-18	113.642	30	115	105	76	57	70	7	27	48	19	32	371	715	744	665	520	563	227	510	485	150	252	0.0808625	0.160839	0.141129	0.114286	0.109615	0.124334	0.030837	0.0529412	0.0989691	0.126667	0.126984
chr2	11875000	11900000	11887500	5.67723e-18	117.648	10	16	29	32	27	21	6	15	20	8	25	371	715	744	665	520	563	227	510	485	150	252	0.0269542	0.0223776	0.0389785	0.0481203	0.0519231	0.0373002	0.0264317	0.0294118	0.0412371	0.0533333	0.0992063
chr4	57775000	57800000	57787500	5.82218e-18	118.735	37	44	39	39	23	25	33	72	40	5	22	371	715	744	665	520	563	227	510	485	150	252	0.0997305	0.0615385	0.0524194	0.0586466	0.0442308	0.044405	0.145374	0.141176	0.0824742	0.0333333	0.0873016
chr9	78750000	78775000	78762500	5.8536e-18	114.659	38	78	43	29	38	28	35	54	54	10	34	371	715	744	665	520	563	227	510	485	150	252	0.102426	0.109091	0.0577957	0.043609	0.0730769	0.0497336	0.154185	0.105882	0.11134	0.0666667	0.134921
chr13	20400000	20425000	20412500	5.90717e-18	114.027	26	42	29	17	12	12	7	30	19	4	15	371	715	744	665	520	563	227	510	485	150	252	0.0700809	0.0587413	0.0389785	0.0255639	0.0230769	0.0213144	0.030837	0.0588235	0.0391753	0.0266667	0.0595238
chr16	51025000	51050000	51037500	5.97615e-18	112.871	53	127	95	82	73	55	56	115	79	25	33	371	715	744	665	520	563	227	510	485	150	252	0.142857	0.177622	0.127688	0.123308	0.140385	0.0976909	0.246696	0.22549	0.162887	0.166667	0.130952
chr15	101925000	101950000	101937500	6.09398e-18	114.887	17	66	69	56	52	59	26	62	26	4	21	371	715	744	665	520	563	227	510	485	150	252	0.0458221	0.0923077	0.0927419	0.0842105	0.1	0.104796	0.114537	0.121569	0.0536082	0.0266667	0.0833333
chr9	5700000	5725000	5712500	6.18465e-18	114.504	36	64	41	31	32	24	36	54	52	11	35	371	715	744	665	520	563	227	510	485	150	252	0.097035	0.0895105	0.0551075	0.0466165	0.0615385	0.0426288	0.15859	0.105882	0.107216	0.0733333	0.138889
chr19	1400000	1425000	1412500	6.33483e-18	113.063	16	18	22	29	26	27	5	50	23	4	7	371	715	744	665	520	563	227	510	485	150	252	0.0431267	0.0251748	0.0295699	0.043609	0.05	0.0479574	0.0220264	0.0980392	0.0474227	0.0266667	0.0277778
chr14	29375000	29400000	29387500	6.34894e-18	113.241	30	118	111	81	70	78	7	25	34	19	30	371	715	744	665	520	563	227	510	485	150	252	0.0808625	0.165035	0.149194	0.121805	0.134615	0.138544	0.030837	0.0490196	0.0701031	0.126667	0.119048
chr20	43400000	43425000	43412500	6.40948e-18	112.962	32	41	26	24	17	19	31	101	45	7	19	371	715	744	665	520	563	227	510	485	150	252	0.0862534	0.0573427	0.0349462	0.0360902	0.0326923	0.0337478	0.136564	0.198039	0.0927835	0.0466667	0.0753968
chr15	25250000	25275000	25262500	6.54192e-18	114.678	18	57	62	44	47	58	26	68	29	5	23	371	715	744	665	520	563	227	510	485	150	252	0.0485175	0.0797203	0.0833333	0.0661654	0.0903846	0.10302	0.114537	0.133333	0.0597938	0.0333333	0.0912698
chr13	92200000	92225000	92212500	6.56027e-18	113.768	29	50	34	17	14	17	5	36	20	5	17	371	715	744	665	520	563	227	510	485	150	252	0.0781671	0.0699301	0.0456989	0.0255639	0.0269231	0.0301954	0.0220264	0.0705882	0.0412371	0.0333333	0.0674603
chr21	39125000	39150000	39137500	6.61996e-18	113.419	4	20	39	44	38	37	2	7	9	0	4	371	715	744	665	520	563	227	510	485	150	252	0.0107817	0.027972	0.0524194	0.0661654	0.0730769	0.0657194	0.00881057	0.0137255	0.0185567	0	0.015873
chr21	45675000	45700000	45687500	6.61996e-18	113.397	6	16	40	38	36	35	3	12	10	0	4	371	715	744	665	520	563	227	510	485	150	252	0.0161725	0.0223776	0.0537634	0.0571429	0.0692308	0.062167	0.0132159	0.0235294	0.0206186	0	0.015873
chr16	31075000	31100000	31087500	6.65025e-18	112.616	46	120	93	84	73	57	49	110	79	24	31	371	715	744	665	520	563	227	510	485	150	252	0.123989	0.167832	0.125	0.126316	0.140385	0.101243	0.215859	0.215686	0.162887	0.16	0.123016
chr17	9975000	10000000	9987500	6.6745e-18	114.077	8	8	9	11	9	15	11	27	1	2	1	371	715	744	665	520	563	227	510	485	150	252	0.0215633	0.0111888	0.0120968	0.0165414	0.0173077	0.026643	0.0484581	0.0529412	0.00206186	0.0133333	0.00396825
chr22	28750000	28775000	28762500	7.10981e-18	111.698	10	19	22	31	18	17	18	45	6	5	7	371	715	744	665	520	563	227	510	485	150	252	0.0269542	0.0265734	0.0295699	0.0466165	0.0346154	0.0301954	0.0792952	0.0882353	0.0123711	0.0333333	0.0277778
chr17	11450000	11475000	11462500	7.15301e-18	113.874	6	9	10	10	9	14	13	24	1	2	1	371	715	744	665	520	563	227	510	485	150	252	0.0161725	0.0125874	0.0134409	0.0150376	0.0173077	0.0248668	0.0572687	0.0470588	0.00206186	0.0133333	0.00396825
chr9	31325000	31350000	31337500	7.2152e-18	114.138	37	64	35	30	26	22	29	57	49	11	29	371	715	744	665	520	563	227	510	485	150	252	0.0997305	0.0895105	0.047043	0.0451128	0.05	0.0390764	0.127753	0.111765	0.101031	0.0733333	0.115079
chr21	45750000	45775000	45762500	7.58801e-18	113.038	5	13	36	35	32	32	3	11	9	0	5	371	715	744	665	520	563	227	510	485	150	252	0.0134771	0.0181818	0.0483871	0.0526316	0.0615385	0.0568384	0.0132159	0.0215686	0.0185567	0	0.0198413
chr20	37100000	37125000	37112500	7.6044e-18	112.554	31	43	24	24	16	16	38	92	42	7	17	371	715	744	665	520	563	227	510	485	150	252	0.083558	0.0601399	0.0322581	0.0360902	0.0307692	0.0284192	0.167401	0.180392	0.0865979	0.0466667	0.0674603
chr16	60425000	60450000	60437500	7.96362e-18	112.204	22	76	62	67	49	47	37	66	29	7	18	371	715	744	665	520	563	227	510	485	150	252	0.0592992	0.106294	0.0833333	0.100752	0.0942308	0.0834813	0.162996	0.129412	0.0597938	0.0466667	0.0714286
chr9	140025000	140050000	140037500	8.08876e-18	113.858	34	57	30	27	26	18	25	54	45	9	23	371	715	744	665	520	563	227	510	485	150	252	0.0916442	0.0797203	0.0403226	0.0406015	0.05	0.0319716	0.110132	0.105882	0.0927835	0.06	0.0912698
chr12	125700000	125725000	125712500	8.10174e-18	113.359	37	120	97	60	39	49	25	71	49	19	39	371	715	744	665	520	563	227	510	485	150	252	0.0997305	0.167832	0.130376	0.0902256	0.075	0.0870337	0.110132	0.139216	0.101031	0.126667	0.154762
chr6	44175000	44200000	44187500	8.14077e-18	116.041	4	1	2	2	2	2	2	14	6	1	7	371	715	744	665	520	563	227	510	485	150	252	0.0107817	0.0013986	0.00268817	0.00300752	0.00384615	0.0035524	0.00881057	0.027451	0.0123711	0.00666667	0.0277778
chr17	73725000	73750000	73737500	8.16143e-18	113.538	6	12	12	12	12	14	11	22	0	3	1	371	715	744	665	520	563	227	510	485	150	252	0.0161725	0.0167832	0.016129	0.0180451	0.0230769	0.0248668	0.0484581	0.0431373	0	0.02	0.00396825
chr4	81200000	81225000	81212500	8.20776e-18	117.828	36	46	39	41	23	26	30	71	43	5	21	371	715	744	665	520	563	227	510	485	150	252	0.097035	0.0643357	0.0524194	0.0616541	0.0442308	0.0461812	0.132159	0.139216	0.0886598	0.0333333	0.0833333
chr11	130775000	130800000	130787500	8.35724e-18	114.632	24	26	21	18	18	13	18	47	18	5	21	371	715	744	665	520	563	227	510	485	150	252	0.06469	0.0363636	0.0282258	0.0270677	0.0346154	0.0230906	0.0792952	0.0921569	0.0371134	0.0333333	0.0833333
chr22	18050000	18075000	18062500	8.5057e-18	111.282	11	21	22	27	17	17	17	45	5	5	6	371	715	744	665	520	563	227	510	485	150	252	0.0296496	0.0293706	0.0295699	0.0406015	0.0326923	0.0301954	0.0748899	0.0882353	0.0103093	0.0333333	0.0238095
chr16	48825000	48850000	48837500	8.59871e-18	112.014	24	56	48	51	37	37	28	66	22	5	14	371	715	744	665	520	563	227	510	485	150	252	0.06469	0.0783217	0.0645161	0.0766917	0.0711538	0.0657194	0.123348	0.129412	0.0453608	0.0333333	0.0555556
chr3	49550000	49575000	49562500	8.74424e-18	114.487	6	15	9	10	7	4	7	26	15	4	4	371	715	744	665	520	563	227	510	485	150	252	0.0161725	0.020979	0.0120968	0.0150376	0.0134615	0.0071048	0.030837	0.0509804	0.0309278	0.0266667	0.015873
chr14	23475000	23500000	23487500	8.83922e-18	112.477	32	102	109	79	71	77	9	28	34	16	29	371	715	744	665	520	563	227	510	485	150	252	0.0862534	0.142657	0.146505	0.118797	0.136538	0.136767	0.0396476	0.054902	0.0701031	0.106667	0.115079
chr14	106275000	106300000	106287500	8.83922e-18	112.501	31	100	95	75	65	72	14	29	31	16	30	371	715	744	665	520	563	227	510	485	150	252	0.083558	0.13986	0.127688	0.112782	0.125	0.127886	0.061674	0.0568627	0.0639175	0.106667	0.119048
chr1	1500000	1525000	1512500	9.04499e-18	114.608	43	28	26	24	13	10	15	31	39	11	19	371	715	744	665	520	563	227	510	485	150	252	0.115903	0.0391608	0.0349462	0.0360902	0.025	0.017762	0.0660793	0.0607843	0.0804124	0.0733333	0.0753968
chr1	2250000	2275000	2262500	9.97231e-18	114.368	36	32	27	17	10	11	13	35	35	7	17	371	715	744	665	520	563	227	510	485	150	252	0.097035	0.0447552	0.0362903	0.0255639	0.0192308	0.0195382	0.0572687	0.0686275	0.0721649	0.0466667	0.0674603
chr7	63575000	63600000	63587500	9.99215e-18	115.015	59	33	44	33	23	23	23	65	42	8	36	371	715	744	665	520	563	227	510	485	150	252	0.15903	0.0461538	0.0591398	0.0496241	0.0442308	0.0408526	0.101322	0.127451	0.0865979	0.0533333	0.142857
chr9	104150000	104175000	104162500	1.01646e-17	113.332	32	48	29	25	25	16	19	54	37	7	23	371	715	744	665	520	563	227	510	485	150	252	0.0862534	0.0671329	0.0389785	0.037594	0.0480769	0.0284192	0.0837004	0.105882	0.0762887	0.0466667	0.0912698
chr14	101725000	101750000	101737500	1.01952e-17	112.144	30	28	22	18	24	27	7	23	32	7	22	371	715	744	665	520	563	227	510	485	150	252	0.0808625	0.0391608	0.0295699	0.0270677	0.0461538	0.0479574	0.030837	0.045098	0.0659794	0.0466667	0.0873016
chr19	4500000	4525000	4512500	1.02616e-17	111.981	12	19	18	26	23	24	6	58	24	4	7	371	715	744	665	520	563	227	510	485	150	252	0.032345	0.0265734	0.0241935	0.0390977	0.0442308	0.0426288	0.0264317	0.113725	0.0494845	0.0266667	0.0277778
chr19	58875000	58900000	58887500	1.03054e-17	111.929	13	21	17	25	24	24	8	69	23	6	6	371	715	744	665	520	563	227	510	485	150	252	0.0350404	0.0293706	0.0228495	0.037594	0.0461538	0.0426288	0.0352423	0.135294	0.0474227	0.04	0.0238095
chr8	38900000	38925000	38912500	1.04218e-17	116.045	26	55	51	23	19	14	15	31	20	2	18	371	715	744	665	520	563	227	510	485	150	252	0.0700809	0.0769231	0.0685484	0.0345865	0.0365385	0.0248668	0.0660793	0.0607843	0.0412371	0.0133333	0.0714286
chr1	237825000	237850000	237837500	1.06187e-17	114.202	37	35	29	22	12	12	13	36	29	7	21	371	715	744	665	520	563	227	510	485	150	252	0.0997305	0.048951	0.0389785	0.0330827	0.0230769	0.0213144	0.0572687	0.0705882	0.0597938	0.0466667	0.0833333
chr19	475000	500000	487500	1.08424e-17	111.777	12	17	15	24	22	26	8	72	23	5	5	371	715	744	665	520	563	227	510	485	150	252	0.032345	0.0237762	0.0201613	0.0360902	0.0423077	0.0461812	0.0352423	0.141176	0.0474227	0.0333333	0.0198413
chr12	38225000	38250000	38237500	1.08963e-17	112.693	37	91	91	52	34	32	24	70	43	10	29	371	715	744	665	520	563	227	510	485	150	252	0.0997305	0.127273	0.122312	0.0781955	0.0653846	0.0568384	0.105727	0.137255	0.0886598	0.0666667	0.115079
chr1	16450000	16475000	16462500	1.12204e-17	114.054	34	41	37	23	16	14	14	39	27	9	24	371	715	744	665	520	563	227	510	485	150	252	0.0916442	0.0573427	0.0497312	0.0345865	0.0307692	0.0248668	0.061674	0.0764706	0.0556701	0.06	0.0952381
chr8	38925000	38950000	38937500	1.12693e-17	115.762	28	57	54	23	18	14	15	31	20	4	20	371	715	744	665	520	563	227	510	485	150	252	0.0754717	0.0797203	0.0725806	0.0345865	0.0346154	0.0248668	0.0660793	0.0607843	0.0412371	0.0266667	0.0793651
chr16	31025000	31050000	31037500	1.14792e-17	111.368	22	50	46	52	37	38	25	58	16	4	11	371	715	744	665	520	563	227	510	485	150	252	0.0592992	0.0699301	0.061828	0.0781955	0.0711538	0.0674956	0.110132	0.113725	0.0329897	0.0266667	0.0436508
chr1	171550000	171575000	171562500	1.14824e-17	113.975	35	44	41	26	15	15	16	40	27	9	24	371	715	744	665	520	563	227	510	485	150	252	0.0943396	0.0615385	0.0551075	0.0390977	0.0288462	0.026643	0.0704846	0.0784314	0.0556701	0.06	0.0952381
chr9	95025000	95050000	95037500	1.17101e-17	112.994	24	41	27	20	17	16	15	47	30	7	23	371	715	744	665	520	563	227	510	485	150	252	0.06469	0.0573427	0.0362903	0.0300752	0.0326923	0.0284192	0.0660793	0.0921569	0.0618557	0.0466667	0.0912698
chr21	21675000	21700000	21687500	1.18101e-17	112.022	6	12	36	30	31	29	6	11	9	0	4	371	715	744	665	520	563	227	510	485	150	252	0.0161725	0.0167832	0.0483871	0.0451128	0.0596154	0.0515098	0.0264317	0.0215686	0.0185567	0	0.015873
chr11	130750000	130775000	130762500	1.19779e-17	113.806	18	22	18	18	15	11	19	40	15	3	16	371	715	744	665	520	563	227	510	485	150	252	0.0485175	0.0307692	0.0241935	0.0270677	0.0288462	0.0195382	0.0837004	0.0784314	0.0309278	0.02	0.0634921
chr16	31050000	31075000	31062500	1.20789e-17	111.234	21	46	43	47	35	38	25	58	14	4	9	371	715	744	665	520	563	227	510	485	150	252	0.0566038	0.0643357	0.0577957	0.0706767	0.0673077	0.0674956	0.110132	0.113725	0.028866	0.0266667	0.0357143
chr10	117000000	117025000	117012500	1.2388e-17	113.59	31	46	26	34	20	21	10	46	35	14	31	371	715	744	665	520	563	227	510	485	150	252	0.083558	0.0643357	0.0349462	0.0511278	0.0384615	0.0373002	0.0440529	0.0901961	0.0721649	0.0933333	0.123016
chr12	52475000	52500000	52487500	1.24294e-17	112.377	47	83	73	43	26	26	18	63	38	10	26	371	715	744	665	520	563	227	510	485	150	252	0.126685	0.116084	0.0981183	0.0646617	0.05	0.0461812	0.0792952	0.123529	0.0783505	0.0666667	0.103175
chr12	49075000	49100000	49087500	1.24294e-17	112.354	40	84	75	42	25	32	20	67	43	10	26	371	715	744	665	520	563	227	510	485	150	252	0.107817	0.117483	0.100806	0.0631579	0.0480769	0.0568384	0.0881057	0.131373	0.0886598	0.0666667	0.103175
chr1	39400000	39425000	39412500	1.26776e-17	113.733	35	49	38	24	15	21	16	46	24	10	26	371	715	744	665	520	563	227	510	485	150	252	0.0943396	0.0685315	0.0510753	0.0360902	0.0288462	0.0373002	0.0704846	0.0901961	0.0494845	0.0666667	0.103175
chr7	99725000	99750000	99737500	1.28173e-17	114.399	62	35	46	41	27	20	25	68	43	8	36	371	715	744	665	520	563	227	510	485	150	252	0.167116	0.048951	0.061828	0.0616541	0.0519231	0.035524	0.110132	0.133333	0.0886598	0.0533333	0.142857
chr7	99900000	99925000	99912500	1.28173e-17	114.354	67	34	51	43	27	19	27	67	38	9	36	371	715	744	665	520	563	227	510	485	150	252	0.180593	0.0475524	0.0685484	0.0646617	0.0519231	0.0337478	0.118943	0.131373	0.0783505	0.06	0.142857
chr19	41050000	41075000	41062500	1.31393e-17	111.322	12	14	12	24	25	25	8	71	26	5	5	371	715	744	665	520	563	227	510	485	150	252	0.032345	0.0195804	0.016129	0.0360902	0.0480769	0.044405	0.0352423	0.139216	0.0536082	0.0333333	0.0198413
chr12	107375000	107400000	107387500	1.38728e-17	112.077	50	73	65	29	26	16	7	40	31	8	26	371	715	744	665	520	563	227	510	485	150	252	0.134771	0.102098	0.0873656	0.043609	0.05	0.0284192	0.030837	0.0784314	0.0639175	0.0533333	0.103175
chr12	6775000	6800000	6787500	1.38728e-17	112.062	51	81	72	38	26	24	12	55	37	10	31	371	715	744	665	520	563	227	510	485	150	252	0.137466	0.113287	0.0967742	0.0571429	0.05	0.0426288	0.0528634	0.107843	0.0762887	0.0666667	0.123016
chr19	28675000	28700000	28687500	1.39547e-17	111.151	10	9	15	17	22	25	11	68	25	6	7	371	715	744	665	520	563	227	510	485	150	252	0.0269542	0.0125874	0.0201613	0.0255639	0.0423077	0.044405	0.0484581	0.133333	0.0515464	0.04	0.0277778
chr9	31475000	31500000	31487500	1.40206e-17	112.574	19	33	24	23	20	14	14	50	30	7	21	371	715	744	665	520	563	227	510	485	150	252	0.0512129	0.0461538	0.0322581	0.0345865	0.0384615	0.0248668	0.061674	0.0980392	0.0618557	0.0466667	0.0833333
chr3	158450000	158475000	158462500	1.43227e-17	113.391	10	18	12	11	9	6	10	35	17	4	7	371	715	744	665	520	563	227	510	485	150	252	0.0269542	0.0251748	0.016129	0.0165414	0.0173077	0.0106572	0.0440529	0.0686275	0.0350515	0.0266667	0.0277778
chr9	31950000	31975000	31962500	1.49927e-17	112.397	14	32	25	20	17	14	16	44	31	7	17	371	715	744	665	520	563	227	510	485	150	252	0.0377358	0.0447552	0.0336022	0.0300752	0.0326923	0.0248668	0.0704846	0.0862745	0.0639175	0.0466667	0.0674603
chr12	49500000	49525000	49512500	1.51292e-17	111.849	44	65	59	22	26	15	6	33	22	5	19	371	715	744	665	520	563	227	510	485	150	252	0.118598	0.0909091	0.0793011	0.0330827	0.05	0.026643	0.0264317	0.0647059	0.0453608	0.0333333	0.0753968
chr12	38600000	38625000	38612500	1.52548e-17	111.804	32	55	49	21	22	13	5	32	21	3	17	371	715	744	665	520	563	227	510	485	150	252	0.0862534	0.0769231	0.0658602	0.0315789	0.0423077	0.0230906	0.0220264	0.0627451	0.043299	0.02	0.0674603
chr14	95925000	95950000	95937500	1.52556e-17	111.251	27	22	19	19	22	24	7	17	32	7	20	371	715	744	665	520	563	227	510	485	150	252	0.0727763	0.0307692	0.0255376	0.0285714	0.0423077	0.0426288	0.030837	0.0333333	0.0659794	0.0466667	0.0793651
chr7	2625000	2650000	2637500	1.53619e-17	113.904	66	37	50	42	26	22	25	64	42	10	36	371	715	744	665	520	563	227	510	485	150	252	0.177898	0.0517483	0.0672043	0.0631579	0.05	0.0390764	0.110132	0.12549	0.0865979	0.0666667	0.142857
chr19	47650000	47675000	47662500	1.60994e-17	110.803	10	10	13	15	17	22	10	64	23	4	7	371	715	744	665	520	563	227	510	485	150	252	0.0269542	0.013986	0.0174731	0.0225564	0.0326923	0.0390764	0.0440529	0.12549	0.0474227	0.0266667	0.0277778
chr15	78450000	78475000	78462500	1.61723e-17	112.677	17	56	59	41	38	51	33	76	27	5	18	371	715	744	665	520	563	227	510	485	150	252	0.0458221	0.0783217	0.0793011	0.0616541	0.0730769	0.0905861	0.145374	0.14902	0.0556701	0.0333333	0.0714286
chr6	116500000	116525000	116512500	1.67799e-17	114.41	3	1	1	0	2	2	2	11	4	1	5	371	715	744	665	520	563	227	510	485	150	252	0.00808625	0.0013986	0.00134409	0	0.00384615	0.0035524	0.00881057	0.0215686	0.00824742	0.00666667	0.0198413
chr22	29125000	29150000	29137500	1.71837e-17	109.738	15	25	24	28	21	23	17	44	9	3	6	371	715	744	665	520	563	227	510	485	150	252	0.0404313	0.034965	0.0322581	0.0421053	0.0403846	0.0408526	0.0748899	0.0862745	0.0185567	0.02	0.0238095
chr20	60625000	60650000	60637500	1.76725e-17	110.7	30	41	32	25	15	18	36	93	35	3	18	371	715	744	665	520	563	227	510	485	150	252	0.0808625	0.0573427	0.0430108	0.037594	0.0288462	0.0319716	0.15859	0.182353	0.0721649	0.02	0.0714286
chr15	80850000	80875000	80862500	1.77717e-17	112.42	15	62	64	40	38	47	36	77	24	4	15	371	715	744	665	520	563	227	510	485	150	252	0.0404313	0.0867133	0.0860215	0.0601504	0.0730769	0.0834813	0.15859	0.15098	0.0494845	0.0266667	0.0595238
chr1	201300000	201325000	201312500	1.81546e-17	112.932	34	50	38	19	14	21	15	45	19	9	24	371	715	744	665	520	563	227	510	485	150	252	0.0916442	0.0699301	0.0510753	0.0285714	0.0269231	0.0373002	0.0660793	0.0882353	0.0391753	0.06	0.0952381
chr16	60850000	60875000	60862500	1.96316e-17	110.165	19	40	38	44	34	40	22	57	13	4	9	371	715	744	665	520	563	227	510	485	150	252	0.0512129	0.0559441	0.0510753	0.0661654	0.0653846	0.071048	0.0969163	0.111765	0.0268041	0.0266667	0.0357143
chr9	5675000	5700000	5687500	2.00613e-17	111.738	17	16	8	13	9	10	1	4	11	9	5	371	715	744	665	520	563	227	510	485	150	252	0.0458221	0.0223776	0.0107527	0.0195489	0.0173077	0.017762	0.00440529	0.00784314	0.0226804	0.06	0.0198413
chr7	2600000	2625000	2612500	2.03485e-17	113.241	66	32	46	39	24	22	22	64	43	9	32	371	715	744	665	520	563	227	510	485	150	252	0.177898	0.0447552	0.061828	0.0586466	0.0461538	0.0390764	0.0969163	0.12549	0.0886598	0.06	0.126984
chr1	171650000	171675000	171662500	2.10278e-17	112.588	32	51	35	19	13	18	16	47	17	7	19	371	715	744	665	520	563	227	510	485	150	252	0.0862534	0.0713287	0.047043	0.0285714	0.025	0.0319716	0.0704846	0.0921569	0.0350515	0.0466667	0.0753968
chr14	23500000	23525000	23512500	2.11916e-17	110.518	37	58	39	33	37	33	12	42	44	20	30	371	715	744	665	520	563	227	510	485	150	252	0.0997305	0.0811189	0.0524194	0.0496241	0.0711538	0.0586146	0.0528634	0.0823529	0.0907216	0.133333	0.119048
chr8	38875000	38900000	38887500	2.17335e-17	114.242	27	59	51	23	19	14	15	33	21	4	20	371	715	744	665	520	563	227	510	485	150	252	0.0727763	0.0825175	0.0685484	0.0345865	0.0365385	0.0248668	0.0660793	0.0647059	0.043299	0.0266667	0.0793651
chr20	43450000	43475000	43462500	2.1757e-17	110.214	27	40	33	25	17	16	35	88	35	2	17	371	715	744	665	520	563	227	510	485	150	252	0.0727763	0.0559441	0.0443548	0.037594	0.0326923	0.0284192	0.154185	0.172549	0.0721649	0.0133333	0.0674603
chr2	232375000	232400000	232387500	2.21581e-17	114.646	9	15	23	29	23	17	4	15	17	3	24	371	715	744	665	520	563	227	510	485	150	252	0.0242588	0.020979	0.030914	0.043609	0.0442308	0.0301954	0.0176211	0.0294118	0.0350515	0.02	0.0952381
chr21	21650000	21675000	21662500	2.2224e-17	110.6	5	13	36	29	26	33	8	16	8	0	5	371	715	744	665	520	563	227	510	485	150	252	0.0134771	0.0181818	0.0483871	0.043609	0.05	0.0586146	0.0352423	0.0313725	0.0164948	0	0.0198413
chr7	56500000	56525000	56512500	2.29423e-17	112.926	68	35	41	40	30	22	23	64	45	12	29	371	715	744	665	520	563	227	510	485	150	252	0.183288	0.048951	0.0551075	0.0601504	0.0576923	0.0390764	0.101322	0.12549	0.0927835	0.08	0.115079
chr16	30975000	31000000	30987500	2.32681e-17	109.752	17	35	29	33	27	26	17	54	10	2	8	371	715	744	665	520	563	227	510	485	150	252	0.0458221	0.048951	0.0389785	0.0496241	0.0519231	0.0461812	0.0748899	0.105882	0.0206186	0.0133333	0.031746
chr16	4600000	4625000	4612500	2.32681e-17	109.766	18	36	33	38	27	34	16	55	10	4	8	371	715	744	665	520	563	227	510	485	150	252	0.0485175	0.0503497	0.0443548	0.0571429	0.0519231	0.0603908	0.0704846	0.107843	0.0206186	0.0266667	0.031746
chr9	140425000	140450000	140437500	2.43892e-17	111.286	14	17	7	10	11	7	2	4	8	11	5	371	715	744	665	520	563	227	510	485	150	252	0.0377358	0.0237762	0.0094086	0.0150376	0.0211538	0.0124334	0.00881057	0.00784314	0.0164948	0.0733333	0.0198413
chr2	152825000	152850000	152837500	2.49454e-17	114.313	2	5	17	26	16	12	3	7	5	1	1	371	715	744	665	520	563	227	510	485	150	252	0.00539084	0.00699301	0.0228495	0.0390977	0.0307692	0.0213144	0.0132159	0.0137255	0.0103093	0.00666667	0.00396825
chr16	61800000	61825000	61812500	2.52464e-17	109.553	16	31	28	31	26	24	17	57	9	2	9	371	715	744	665	520	563	227	510	485	150	252	0.0431267	0.0433566	0.0376344	0.0466165	0.05	0.0426288	0.0748899	0.111765	0.0185567	0.0133333	0.0357143
chr17	11675000	11700000	11687500	2.53817e-17	111.046	6	16	21	16	15	15	13	22	1	1	1	371	715	744	665	520	563	227	510	485	150	252	0.0161725	0.0223776	0.0282258	0.0240602	0.0288462	0.026643	0.0572687	0.0431373	0.00206186	0.00666667	0.00396825
chr12	32975000	33000000	32987500	2.57628e-17	110.65	24	49	47	19	17	13	6	30	19	3	17	371	715	744	665	520	563	227	510	485	150	252	0.06469	0.0685315	0.063172	0.0285714	0.0326923	0.0230906	0.0264317	0.0588235	0.0391753	0.02	0.0674603
chr4	1900000	1925000	1912500	2.58507e-17	115.208	37	44	42	43	25	25	34	68	45	7	20	371	715	744	665	520	563	227	510	485	150	252	0.0997305	0.0615385	0.0564516	0.0646617	0.0480769	0.044405	0.14978	0.133333	0.0927835	0.0466667	0.0793651
chr16	59500000	59525000	59512500	2.59246e-17	109.474	13	34	26	28	25	24	18	55	8	2	8	371	715	744	665	520	563	227	510	485	150	252	0.0350404	0.0475524	0.0349462	0.0421053	0.0480769	0.0426288	0.0792952	0.107843	0.0164948	0.0133333	0.031746
chr16	61950000	61975000	61962500	2.62678e-17	109.423	13	29	24	28	27	25	17	56	9	4	10	371	715	744	665	520	563	227	510	485	150	252	0.0350404	0.0405594	0.0322581	0.0421053	0.0519231	0.044405	0.0748899	0.109804	0.0185567	0.0266667	0.0396825
chr13	92275000	92300000	92287500	2.68715e-17	110.703	29	45	36	21	14	17	5	35	21	5	17	371	715	744	665	520	563	227	510	485	150	252	0.0781671	0.0629371	0.0483871	0.0315789	0.0269231	0.0301954	0.0220264	0.0686275	0.043299	0.0333333	0.0674603
chr20	43200000	43225000	43212500	2.69017e-17	109.719	22	37	34	24	20	16	31	83	30	2	15	371	715	744	665	520	563	227	510	485	150	252	0.0592992	0.0517483	0.0456989	0.0360902	0.0384615	0.0284192	0.136564	0.162745	0.0618557	0.0133333	0.0595238
chr2	240050000	240075000	240062500	2.78669e-17	113.983	9	6	10	24	20	14	0	2	11	5	5	371	715	744	665	520	563	227	510	485	150	252	0.0242588	0.00839161	0.0134409	0.0360902	0.0384615	0.0248668	0	0.00392157	0.0226804	0.0333333	0.0198413
chr2	206900000	206925000	206912500	2.78669e-17	113.927	3	6	17	28	17	12	3	6	7	0	2	371	715	744	665	520	563	227	510	485	150	252	0.00808625	0.00839161	0.0228495	0.0421053	0.0326923	0.0213144	0.0132159	0.0117647	0.014433	0	0.00793651
chr11	132825000	132850000	132837500	2.89718e-17	111.856	10	19	10	12	7	8	14	31	11	2	6	371	715	744	665	520	563	227	510	485	150	252	0.0269542	0.0265734	0.0134409	0.0180451	0.0134615	0.0142096	0.061674	0.0607843	0.0226804	0.0133333	0.0238095
chr7	56450000	56475000	56462500	2.89862e-17	112.368	74	44	49	48	36	26	23	60	47	15	30	371	715	744	665	520	563	227	510	485	150	252	0.199461	0.0615385	0.0658602	0.0721805	0.0692308	0.0461812	0.101322	0.117647	0.0969072	0.1	0.119048
chr22	27575000	27600000	27587500	2.99081e-17	108.514	18	42	67	70	48	50	7	27	25	2	14	371	715	744	665	520	563	227	510	485	150	252	0.0485175	0.0587413	0.0900538	0.105263	0.0923077	0.0888099	0.030837	0.0529412	0.0515464	0.0133333	0.0555556
chr21	22100000	22125000	22112500	3.05464e-17	109.854	7	16	34	30	25	37	8	17	9	0	5	371	715	744	665	520	563	227	510	485	150	252	0.0188679	0.0223776	0.0456989	0.0451128	0.0480769	0.0657194	0.0352423	0.0333333	0.0185567	0	0.0198413
chr16	51525000	51550000	51537500	3.08185e-17	109.056	14	35	25	31	23	23	17	52	11	5	12	371	715	744	665	520	563	227	510	485	150	252	0.0377358	0.048951	0.0336022	0.0466165	0.0442308	0.0408526	0.0748899	0.101961	0.0226804	0.0333333	0.047619
chr22	27550000	27575000	27562500	3.1317e-17	108.385	19	43	67	67	46	47	5	27	22	2	15	371	715	744	665	520	563	227	510	485	150	252	0.0512129	0.0601399	0.0900538	0.100752	0.0884615	0.0834813	0.0220264	0.0529412	0.0453608	0.0133333	0.0595238
chr11	84225000	84250000	84237500	3.14702e-17	111.627	9	18	6	12	5	5	9	24	5	2	5	371	715	744	665	520	563	227	510	485	150	252	0.0242588	0.0251748	0.00806452	0.0180451	0.00961538	0.00888099	0.0396476	0.0470588	0.0103093	0.0133333	0.0198413
chr8	141675000	141700000	141687500	3.25529e-17	113.269	7	19	18	27	19	18	5	15	2	13	4	371	715	744	665	520	563	227	510	485	150	252	0.0188679	0.0265734	0.0241935	0.0406015	0.0365385	0.0319716	0.0220264	0.0294118	0.00412371	0.0866667	0.015873
chr16	67800000	67825000	67812500	3.39389e-17	108.826	17	36	27	33	23	21	18	50	15	7	12	371	715	744	665	520	563	227	510	485	150	252	0.0458221	0.0503497	0.0362903	0.0496241	0.0442308	0.0373002	0.0792952	0.0980392	0.0309278	0.0466667	0.047619
chr3	124450000	124475000	124462500	3.39917e-17	111.498	12	21	16	19	13	11	12	44	16	4	10	371	715	744	665	520	563	227	510	485	150	252	0.032345	0.0293706	0.0215054	0.0285714	0.025	0.0195382	0.0528634	0.0862745	0.0329897	0.0266667	0.0396825
chr7	2725000	2750000	2737500	3.42803e-17	111.952	84	49	61	63	40	39	23	63	58	24	37	371	715	744	665	520	563	227	510	485	150	252	0.226415	0.0685315	0.0819892	0.0947368	0.0769231	0.0692718	0.101322	0.123529	0.119588	0.16	0.146825
chr3	70000000	70025000	70012500	3.46549e-17	111.422	12	27	20	19	19	20	12	45	17	6	10	371	715	744	665	520	563	227	510	485	150	252	0.032345	0.0377622	0.0268817	0.0285714	0.0365385	0.035524	0.0528634	0.0882353	0.0350515	0.04	0.0396825
chr2	136475000	136500000	136487500	3.51309e-17	113.359	2	11	13	23	20	10	4	4	1	4	4	371	715	744	665	520	563	227	510	485	150	252	0.00539084	0.0153846	0.0174731	0.0345865	0.0384615	0.017762	0.0176211	0.00784314	0.00206186	0.0266667	0.015873
chr15	33825000	33850000	33837500	3.57033e-17	110.866	13	60	65	38	34	40	40	86	21	6	14	371	715	744	665	520	563	227	510	485	150	252	0.0350404	0.0839161	0.0873656	0.0571429	0.0653846	0.071048	0.176211	0.168627	0.043299	0.04	0.0555556
chr16	61175000	61200000	61187500	3.59226e-17	108.682	19	36	30	35	25	20	18	52	24	8	12	371	715	744	665	520	563	227	510	485	150	252	0.0512129	0.0503497	0.0403226	0.0526316	0.0480769	0.035524	0.0792952	0.101961	0.0494845	0.0533333	0.047619
chr22	45375000	45400000	45387500	3.62464e-17	108.041	18	40	67	65	50	46	5	22	18	3	12	371	715	744	665	520	563	227	510	485	150	252	0.0485175	0.0559441	0.0900538	0.0977444	0.0961538	0.0817052	0.0220264	0.0431373	0.0371134	0.02	0.047619
chr17	875000	900000	887500	3.6595e-17	110.208	12	44	58	48	45	47	15	30	8	3	10	371	715	744	665	520	563	227	510	485	150	252	0.032345	0.0615385	0.077957	0.0721805	0.0865385	0.0834813	0.0660793	0.0588235	0.0164948	0.02	0.0396825
chr2	240225000	240250000	240237500	3.6901e-17	113.185	2	8	16	24	18	7	3	3	0	3	2	371	715	744	665	520	563	227	510	485	150	252	0.00539084	0.0111888	0.0215054	0.0360902	0.0346154	0.0124334	0.0132159	0.00588235	0	0.02	0.00793651
chr17	11300000	11325000	11312500	3.73964e-17	110.112	11	45	66	52	47	44	14	29	9	3	12	371	715	744	665	520	563	227	510	485	150	252	0.0296496	0.0629371	0.0887097	0.0781955	0.0903846	0.0781528	0.061674	0.0568627	0.0185567	0.02	0.047619
chr14	28900000	28925000	28912500	3.74553e-17	109.266	42	70	45	40	40	35	21	64	43	26	36	371	715	744	665	520	563	227	510	485	150	252	0.113208	0.0979021	0.0604839	0.0601504	0.0769231	0.062167	0.092511	0.12549	0.0886598	0.173333	0.142857
chr1	16425000	16450000	16437500	3.75647e-17	111.311	29	44	28	17	8	14	12	44	20	5	12	371	715	744	665	520	563	227	510	485	150	252	0.0781671	0.0615385	0.0376344	0.0255639	0.0153846	0.0248668	0.0528634	0.0862745	0.0412371	0.0333333	0.047619
chr1	6625000	6650000	6637500	3.75647e-17	111.284	28	52	34	17	9	17	17	45	17	5	15	371	715	744	665	520	563	227	510	485	150	252	0.0754717	0.0727273	0.0456989	0.0255639	0.0173077	0.0301954	0.0748899	0.0882353	0.0350515	0.0333333	0.0595238
chr20	60600000	60625000	60612500	3.75804e-17	108.961	19	42	35	26	23	17	26	68	27	4	15	371	715	744	665	520	563	227	510	485	150	252	0.0512129	0.0587413	0.047043	0.0390977	0.0442308	0.0301954	0.114537	0.133333	0.0556701	0.0266667	0.0595238
chr21	45650000	45675000	45662500	3.81607e-17	109.316	10	18	38	31	26	41	10	16	13	0	5	371	715	744	665	520	563	227	510	485	150	252	0.0269542	0.0251748	0.0510753	0.0466165	0.05	0.0728242	0.0440529	0.0313725	0.0268041	0	0.0198413
chr1	12000000	12025000	12012500	3.84438e-17	111.207	27	49	28	19	11	14	12	41	17	3	13	371	715	744	665	520	563	227	510	485	150	252	0.0727763	0.0685315	0.0376344	0.0285714	0.0211538	0.0248668	0.0528634	0.0803922	0.0350515	0.02	0.0515873
chr5	140025000	140050000	140037500	3.85863e-17	112.819	5	13	25	31	17	34	7	12	13	15	4	371	715	744	665	520	563	227	510	485	150	252	0.0134771	0.0181818	0.0336022	0.0466165	0.0326923	0.0603908	0.030837	0.0235294	0.0268041	0.1	0.015873
chr14	24725000	24750000	24737500	4.03473e-17	109.081	45	93	54	39	44	38	29	99	54	30	42	371	715	744	665	520	563	227	510	485	150	252	0.121294	0.13007	0.0725806	0.0586466	0.0846154	0.0674956	0.127753	0.194118	0.11134	0.2	0.166667
chr22	28650000	28675000	28662500	4.03487e-17	107.781	15	43	74	65	52	46	7	16	11	3	11	371	715	744	665	520	563	227	510	485	150	252	0.0404313	0.0601399	0.0994624	0.0977444	0.1	0.0817052	0.030837	0.0313725	0.0226804	0.02	0.0436508
chr12	53875000	53900000	53887500	4.04794e-17	109.651	26	45	45	15	16	13	7	27	20	2	14	371	715	744	665	520	563	227	510	485	150	252	0.0700809	0.0629371	0.0604839	0.0225564	0.0307692	0.0230906	0.030837	0.0529412	0.0412371	0.0133333	0.0555556
chr16	4575000	4600000	4587500	4.1142e-17	108.368	28	54	38	28	29	25	23	60	37	11	19	371	715	744	665	520	563	227	510	485	150	252	0.0754717	0.0755245	0.0510753	0.0421053	0.0557692	0.044405	0.101322	0.117647	0.0762887	0.0733333	0.0753968
chr1	1550000	1575000	1562500	4.12168e-17	111.03	27	43	31	18	14	18	10	38	16	1	13	371	715	744	665	520	563	227	510	485	150	252	0.0727763	0.0601399	0.0416667	0.0270677	0.0269231	0.0319716	0.0440529	0.0745098	0.0329897	0.00666667	0.0515873
chr12	2250000	2275000	2262500	4.18502e-17	109.532	23	45	47	15	15	15	9	25	20	2	16	371	715	744	665	520	563	227	510	485	150	252	0.0619946	0.0629371	0.063172	0.0225564	0.0288462	0.026643	0.0396476	0.0490196	0.0412371	0.0133333	0.0634921
chr12	107400000	107425000	107412500	4.18502e-17	109.528	19	45	52	19	14	16	9	24	20	1	14	371	715	744	665	520	563	227	510	485	150	252	0.0512129	0.0629371	0.0698925	0.0285714	0.0269231	0.0284192	0.0396476	0.0470588	0.0412371	0.00666667	0.0555556
chr9	140050000	140075000	140062500	4.32374e-17	110.022	12	20	4	9	10	7	3	4	9	11	5	371	715	744	665	520	563	227	510	485	150	252	0.032345	0.027972	0.00537634	0.0135338	0.0192308	0.0124334	0.0132159	0.00784314	0.0185567	0.0733333	0.0198413
chr10	123975000	124000000	123987500	4.43568e-17	110.799	29	39	24	33	20	15	10	45	31	14	31	371	715	744	665	520	563	227	510	485	150	252	0.0781671	0.0545455	0.0322581	0.0496241	0.0384615	0.026643	0.0440529	0.0882353	0.0639175	0.0933333	0.123016
chr14	106250000	106275000	106262500	4.49154e-17	108.825	51	106	64	46	47	39	38	120	60	33	46	371	715	744	665	520	563	227	510	485	150	252	0.137466	0.148252	0.0860215	0.0691729	0.0903846	0.0692718	0.167401	0.235294	0.123711	0.22	0.18254
chr8	64000000	64025000	64012500	4.57457e-17	112.438	4	17	16	23	18	15	5	14	2	13	3	371	715	744	665	520	563	227	510	485	150	252	0.0107817	0.0237762	0.0215054	0.0345865	0.0346154	0.026643	0.0220264	0.027451	0.00412371	0.0866667	0.0119048
chr2	190375000	190400000	190387500	4.59831e-17	112.646	4	7	17	23	18	7	1	4	0	4	2	371	715	744	665	520	563	227	510	485	150	252	0.0107817	0.00979021	0.0228495	0.0345865	0.0346154	0.0124334	0.00440529	0.00784314	0	0.0266667	0.00793651
chr22	47150000	47175000	47162500	4.63074e-17	107.456	15	47	64	58	52	52	7	15	12	3	10	371	715	744	665	520	563	227	510	485	150	252	0.0404313	0.0657343	0.0860215	0.087218	0.1	0.0923623	0.030837	0.0294118	0.0247423	0.02	0.0396825
chr9	114325000	114350000	114337500	4.65079e-17	109.834	12	24	6	11	8	7	3	5	6	10	4	371	715	744	665	520	563	227	510	485	150	252	0.032345	0.0335664	0.00806452	0.0165414	0.0153846	0.0124334	0.0132159	0.00980392	0.0123711	0.0666667	0.015873
chr16	60400000	60425000	60412500	4.72008e-17	108.05	23	50	45	32	32	37	22	64	41	13	21	371	715	744	665	520	563	227	510	485	150	252	0.0619946	0.0699301	0.0604839	0.0481203	0.0615385	0.0657194	0.0969163	0.12549	0.0845361	0.0866667	0.0833333
chr4	57750000	57775000	57762500	4.7273e-17	113.764	40	53	47	49	26	29	34	74	48	11	23	371	715	744	665	520	563	227	510	485	150	252	0.107817	0.0741259	0.063172	0.0736842	0.05	0.0515098	0.14978	0.145098	0.0989691	0.0733333	0.0912698
chr7	141350000	141375000	141362500	4.78907e-17	111.18	87	59	72	72	47	50	25	69	59	26	46	371	715	744	665	520	563	227	510	485	150	252	0.234501	0.0825175	0.0967742	0.108271	0.0903846	0.0888099	0.110132	0.135294	0.121649	0.173333	0.18254
chr9	31525000	31550000	31537500	4.80699e-17	109.732	10	8	16	11	8	5	3	5	10	13	5	371	715	744	665	520	563	227	510	485	150	252	0.0269542	0.0111888	0.0215054	0.0165414	0.0153846	0.00888099	0.0132159	0.00980392	0.0206186	0.0866667	0.0198413
chr12	132300000	132325000	132312500	5.13434e-17	109.062	19	45	59	23	14	17	8	23	23	2	13	371	715	744	665	520	563	227	510	485	150	252	0.0512129	0.0629371	0.0793011	0.0345865	0.0269231	0.0301954	0.0352423	0.045098	0.0474227	0.0133333	0.0515873
chr14	21725000	21750000	21737500	5.16317e-17	108.5	58	129	73	52	48	42	40	119	66	33	49	371	715	744	665	520	563	227	510	485	150	252	0.156334	0.18042	0.0981183	0.0781955	0.0923077	0.0746004	0.176211	0.233333	0.136082	0.22	0.194444
chr1	220325000	220350000	220337500	5.24256e-17	110.485	10	24	22	14	15	14	7	16	39	1	10	371	715	744	665	520	563	227	510	485	150	252	0.0269542	0.0335664	0.0295699	0.0210526	0.0288462	0.0248668	0.030837	0.0313725	0.0804124	0.00666667	0.0396825
chr8	42825000	42850000	42837500	5.36125e-17	111.909	10	13	14	9	10	6	7	28	20	8	8	371	715	744	665	520	563	227	510	485	150	252	0.0269542	0.0181818	0.0188172	0.0135338	0.0192308	0.0106572	0.030837	0.054902	0.0412371	0.0533333	0.031746
chr8	48875000	48900000	48887500	5.36125e-17	111.982	12	12	13	7	10	8	8	32	27	9	8	371	715	744	665	520	563	227	510	485	150	252	0.032345	0.0167832	0.0174731	0.0105263	0.0192308	0.0142096	0.0352423	0.0627451	0.0556701	0.06	0.031746
chr21	22025000	22050000	22037500	5.44743e-17	108.491	10	22	37	41	33	45	10	17	24	1	6	371	715	744	665	520	563	227	510	485	150	252	0.0269542	0.0307692	0.0497312	0.0616541	0.0634615	0.079929	0.0440529	0.0333333	0.0494845	0.00666667	0.0238095
chr1	16475000	16500000	16487500	5.78701e-17	110.246	12	23	20	14	12	12	7	24	44	1	11	371	715	744	665	520	563	227	510	485	150	252	0.032345	0.0321678	0.0268817	0.0210526	0.0230769	0.0213144	0.030837	0.0470588	0.0907216	0.00666667	0.0436508
chr16	62625000	62650000	62637500	5.79712e-17	107.585	20	13	13	22	20	15	7	20	31	7	13	371	715	744	665	520	563	227	510	485	150	252	0.0539084	0.0181818	0.0174731	0.0330827	0.0384615	0.026643	0.030837	0.0392157	0.0639175	0.0466667	0.0515873
chr16	89700000	89725000	89712500	5.90558e-17	107.524	37	28	22	28	24	24	8	31	48	6	18	371	715	744	665	520	563	227	510	485	150	252	0.0997305	0.0391608	0.0295699	0.0421053	0.0461538	0.0426288	0.0352423	0.0607843	0.0989691	0.04	0.0714286
chr13	20375000	20400000	20387500	6.22807e-17	108.86	10	34	17	9	10	11	12	19	15	0	13	371	715	744	665	520	563	227	510	485	150	252	0.0269542	0.0475524	0.0228495	0.0135338	0.0192308	0.0195382	0.0528634	0.0372549	0.0309278	0	0.0515873
chr9	31250000	31275000	31262500	6.29261e-17	109.122	6	8	15	9	7	2	4	8	11	13	6	371	715	744	665	520	563	227	510	485	150	252	0.0161725	0.0111888	0.0201613	0.0135338	0.0134615	0.0035524	0.0176211	0.0156863	0.0226804	0.0866667	0.0238095
chr19	1425000	1450000	1437500	6.49378e-17	107.759	11	10	15	15	11	20	13	62	20	6	6	371	715	744	665	520	563	227	510	485	150	252	0.0296496	0.013986	0.0201613	0.0225564	0.0211538	0.035524	0.0572687	0.121569	0.0412371	0.04	0.0238095
chr20	40875000	40900000	40887500	6.5369e-17	107.731	16	42	44	29	27	21	23	60	26	4	15	371	715	744	665	520	563	227	510	485	150	252	0.0431267	0.0587413	0.0591398	0.043609	0.0519231	0.0373002	0.101322	0.117647	0.0536082	0.0266667	0.0595238
chr3	120925000	120950000	120937500	6.70073e-17	109.969	11	28	30	22	23	20	16	47	19	7	9	371	715	744	665	520	563	227	510	485	150	252	0.0296496	0.0391608	0.0403226	0.0330827	0.0442308	0.035524	0.0704846	0.0921569	0.0391753	0.0466667	0.0357143
chr11	120325000	120350000	120337500	6.8665e-17	109.898	6	12	5	9	4	2	7	19	4	3	6	371	715	744	665	520	563	227	510	485	150	252	0.0161725	0.0167832	0.00672043	0.0135338	0.00769231	0.0035524	0.030837	0.0372549	0.00824742	0.02	0.0238095
chr18	74500000	74525000	74512500	6.94111e-17	112.112	3	33	50	29	44	43	6	7	11	5	6	371	715	744	665	520	563	227	510	485	150	252	0.00808625	0.0461538	0.0672043	0.043609	0.0846154	0.0763766	0.0264317	0.0137255	0.0226804	0.0333333	0.0238095
chr18	44375000	44400000	44387500	6.94111e-17	112.292	2	35	43	27	34	36	6	11	12	5	7	371	715	744	665	520	563	227	510	485	150	252	0.00539084	0.048951	0.0577957	0.0406015	0.0653846	0.0639432	0.0264317	0.0215686	0.0247423	0.0333333	0.0277778
chr16	4425000	4450000	4437500	6.95364e-17	107.151	50	42	33	41	36	41	18	54	61	12	31	371	715	744	665	520	563	227	510	485	150	252	0.134771	0.0587413	0.0443548	0.0616541	0.0692308	0.0728242	0.0792952	0.105882	0.125773	0.08	0.123016
chr1	70725000	70750000	70737500	7.0498e-17	109.795	14	29	18	16	11	15	10	26	49	1	11	371	715	744	665	520	563	227	510	485	150	252	0.0377358	0.0405594	0.0241935	0.0240602	0.0211538	0.026643	0.0440529	0.0509804	0.101031	0.00666667	0.0436508
chr8	42850000	42875000	42862500	7.32138e-17	111.151	11	10	10	8	11	13	10	37	34	10	10	371	715	744	665	520	563	227	510	485	150	252	0.0296496	0.013986	0.0134409	0.0120301	0.0211538	0.0230906	0.0440529	0.072549	0.0701031	0.0666667	0.0396825
chr16	4450000	4475000	4462500	7.34246e-17	107.013	59	56	41	46	42	45	20	83	74	12	36	371	715	744	665	520	563	227	510	485	150	252	0.15903	0.0783217	0.0551075	0.0691729	0.0807692	0.079929	0.0881057	0.162745	0.152577	0.08	0.142857
chr22	18225000	18250000	18237500	7.36676e-17	106.426	14	41	64	58	48	41	7	14	16	4	9	371	715	744	665	520	563	227	510	485	150	252	0.0377358	0.0573427	0.0860215	0.087218	0.0923077	0.0728242	0.030837	0.027451	0.0329897	0.0266667	0.0357143
chr11	70200000	70225000	70212500	7.54038e-17	109.648	16	35	36	32	38	30	20	50	49	4	10	371	715	744	665	520	563	227	510	485	150	252	0.0431267	0.048951	0.0483871	0.0481203	0.0730769	0.053286	0.0881057	0.0980392	0.101031	0.0266667	0.0396825
chr14	24625000	24650000	24637500	7.55706e-17	107.655	56	129	84	57	48	44	40	119	65	32	50	371	715	744	665	520	563	227	510	485	150	252	0.150943	0.18042	0.112903	0.0857143	0.0923077	0.0781528	0.176211	0.233333	0.134021	0.213333	0.198413
chr1	32525000	32550000	32537500	7.61819e-17	109.602	16	30	25	19	12	14	12	31	48	1	9	371	715	744	665	520	563	227	510	485	150	252	0.0431267	0.041958	0.0336022	0.0285714	0.0230769	0.0248668	0.0528634	0.0607843	0.0989691	0.00666667	0.0357143
chr19	41025000	41050000	41037500	7.6306e-17	107.372	12	10	14	14	8	17	14	57	14	5	5	371	715	744	665	520	563	227	510	485	150	252	0.032345	0.013986	0.0188172	0.0210526	0.0153846	0.0301954	0.061674	0.111765	0.028866	0.0333333	0.0198413
chr16	1650000	1675000	1662500	7.79162e-17	106.864	64	65	48	51	43	49	22	92	78	12	39	371	715	744	665	520	563	227	510	485	150	252	0.172507	0.0909091	0.0645161	0.0766917	0.0826923	0.0870337	0.0969163	0.180392	0.160825	0.08	0.154762
chr20	43225000	43250000	43237500	7.82056e-17	107.307	17	41	42	29	28	28	23	56	23	4	17	371	715	744	665	520	563	227	510	485	150	252	0.0458221	0.0573427	0.0564516	0.043609	0.0538462	0.0497336	0.101322	0.109804	0.0474227	0.0266667	0.0674603
chr9	131100000	131125000	131112500	8.05976e-17	108.559	8	9	13	6	4	3	2	6	10	11	6	371	715	744	665	520	563	227	510	485	150	252	0.0215633	0.0125874	0.0174731	0.00902256	0.00769231	0.0053286	0.00881057	0.0117647	0.0206186	0.0733333	0.0238095
chr2	206875000	206900000	206887500	8.08907e-17	111.367	3	8	16	24	15	9	1	5	1	5	2	371	715	744	665	520	563	227	510	485	150	252	0.00808625	0.0111888	0.0215054	0.0360902	0.0288462	0.0159858	0.00440529	0.00980392	0.00206186	0.0333333	0.00793651
chr16	58950000	58975000	58962500	8.29615e-17	106.709	67	73	52	51	45	50	26	98	77	8	40	371	715	744	665	520	563	227	510	485	150	252	0.180593	0.102098	0.0698925	0.0766917	0.0865385	0.0888099	0.114537	0.192157	0.158763	0.0533333	0.15873
chr9	91975000	92000000	91987500	8.34349e-17	108.455	7	10	12	8	4	5	5	7	10	11	4	371	715	744	665	520	563	227	510	485	150	252	0.0188679	0.013986	0.016129	0.0120301	0.00769231	0.00888099	0.0220264	0.0137255	0.0206186	0.0733333	0.015873
chr22	41950000	41975000	41962500	8.4221e-17	106.109	16	36	49	52	43	33	7	10	19	6	8	371	715	744	665	520	563	227	510	485	150	252	0.0431267	0.0503497	0.0658602	0.0781955	0.0826923	0.0586146	0.030837	0.0196078	0.0391753	0.04	0.031746
chr19	47625000	47650000	47637500	8.64135e-17	107.065	12	9	13	11	11	14	12	53	10	4	3	371	715	744	665	520	563	227	510	485	150	252	0.032345	0.0125874	0.0174731	0.0165414	0.0211538	0.0248668	0.0528634	0.103922	0.0206186	0.0266667	0.0119048
chr8	64025000	64050000	64037500	8.6805e-17	110.7	9	8	10	8	13	15	11	34	36	10	10	371	715	744	665	520	563	227	510	485	150	252	0.0242588	0.0111888	0.0134409	0.0120301	0.025	0.026643	0.0484581	0.0666667	0.0742268	0.0666667	0.0396825
chr7	2675000	2700000	2687500	8.85071e-17	109.806	83	60	77	80	52	55	24	69	62	26	52	371	715	744	665	520	563	227	510	485	150	252	0.22372	0.0839161	0.103495	0.120301	0.1	0.0976909	0.105727	0.135294	0.127835	0.173333	0.206349
chr22	18075000	18100000	18087500	8.87034e-17	105.97	21	10	13	11	13	8	5	4	26	8	12	371	715	744	665	520	563	227	510	485	150	252	0.0566038	0.013986	0.0174731	0.0165414	0.025	0.0142096	0.0220264	0.00784314	0.0536082	0.0533333	0.047619
chr5	112250000	112275000	112262500	8.93048e-17	110.936	5	12	26	28	18	30	6	10	14	15	6	371	715	744	665	520	563	227	510	485	150	252	0.0134771	0.0167832	0.0349462	0.0421053	0.0346154	0.053286	0.0264317	0.0196078	0.028866	0.1	0.0238095
chr15	40650000	40675000	40662500	8.95151e-17	108.834	12	60	58	32	29	39	47	98	25	7	13	371	715	744	665	520	563	227	510	485	150	252	0.032345	0.0839161	0.077957	0.0481203	0.0557692	0.0692718	0.207048	0.192157	0.0515464	0.0466667	0.0515873
chr3	62225000	62250000	62237500	9.27471e-17	109.235	4	3	9	10	9	20	1	3	5	3	0	371	715	744	665	520	563	227	510	485	150	252	0.0107817	0.0041958	0.0120968	0.0150376	0.0173077	0.035524	0.00440529	0.00588235	0.0103093	0.02	0
chr14	79450000	79475000	79462500	9.29654e-17	107.184	48	122	86	57	44	39	38	115	63	31	50	371	715	744	665	520	563	227	510	485	150	252	0.12938	0.170629	0.115591	0.0857143	0.0846154	0.0692718	0.167401	0.22549	0.129897	0.206667	0.198413
chr16	30350000	30375000	30362500	9.35053e-17	106.43	65	75	54	53	46	48	27	103	80	8	44	371	715	744	665	520	563	227	510	485	150	252	0.175202	0.104895	0.0725806	0.0796992	0.0884615	0.0852575	0.118943	0.201961	0.164948	0.0533333	0.174603
chr16	48750000	48775000	48762500	9.53878e-17	106.367	57	73	50	57	40	43	27	98	86	9	43	371	715	744	665	520	563	227	510	485	150	252	0.153639	0.102098	0.0672043	0.0857143	0.0769231	0.0763766	0.118943	0.192157	0.17732	0.06	0.170635
chr14	25275000	25300000	25287500	9.59779e-17	107.092	43	114	85	56	42	37	35	95	63	21	43	371	715	744	665	520	563	227	510	485	150	252	0.115903	0.159441	0.114247	0.0842105	0.0807692	0.0657194	0.154185	0.186275	0.129897	0.14	0.170635
chr14	106225000	106250000	106237500	9.76925e-17	107.03	45	116	83	50	36	35	35	86	58	15	40	371	715	744	665	520	563	227	510	485	150	252	0.121294	0.162238	0.111559	0.075188	0.0692308	0.062167	0.154185	0.168627	0.119588	0.1	0.15873
chr20	62150000	62175000	62162500	9.86785e-17	106.77	34	62	49	38	27	24	20	44	25	22	26	371	715	744	665	520	563	227	510	485	150	252	0.0916442	0.0867133	0.0658602	0.0571429	0.0519231	0.0426288	0.0881057	0.0862745	0.0515464	0.146667	0.103175
chr2	191800000	191825000	191812500	9.90759e-17	110.868	3	8	14	24	18	10	1	4	1	5	1	371	715	744	665	520	563	227	510	485	150	252	0.00808625	0.0111888	0.0188172	0.0360902	0.0346154	0.017762	0.00440529	0.00784314	0.00206186	0.0333333	0.00396825
chr17	70650000	70675000	70662500	9.96631e-17	107.951	10	38	66	51	47	40	15	29	7	3	13	371	715	744	665	520	563	227	510	485	150	252	0.0269542	0.0531469	0.0887097	0.0766917	0.0903846	0.071048	0.0660793	0.0568627	0.014433	0.02	0.0515873
chr20	37075000	37100000	37087500	1.01743e-16	106.669	35	58	48	39	34	25	19	48	30	22	30	371	715	744	665	520	563	227	510	485	150	252	0.0943396	0.0811189	0.0645161	0.0586466	0.0653846	0.044405	0.0837004	0.0941176	0.0618557	0.146667	0.119048
chr21	22125000	22150000	22137500	1.03407e-16	107.052	26	90	84	52	44	38	30	53	32	8	24	371	715	744	665	520	563	227	510	485	150	252	0.0700809	0.125874	0.112903	0.0781955	0.0846154	0.0674956	0.132159	0.103922	0.0659794	0.0533333	0.0952381
chr16	48775000	48800000	48787500	1.03908e-16	106.163	51	67	49	52	37	45	31	88	80	9	36	371	715	744	665	520	563	227	510	485	150	252	0.137466	0.0937063	0.0658602	0.0781955	0.0711538	0.079929	0.136564	0.172549	0.164948	0.06	0.142857
chr6	83825000	83850000	83837500	1.04905e-16	110.394	4	1	1	0	2	1	3	16	3	1	6	371	715	744	665	520	563	227	510	485	150	252	0.0107817	0.0013986	0.00134409	0	0.00384615	0.0017762	0.0132159	0.0313725	0.00618557	0.00666667	0.0238095
chr15	78500000	78525000	78512500	1.04955e-16	108.441	11	52	54	34	23	38	54	106	24	8	14	371	715	744	665	520	563	227	510	485	150	252	0.0296496	0.0727273	0.0725806	0.0511278	0.0442308	0.0674956	0.237885	0.207843	0.0494845	0.0533333	0.0555556
chr20	350000	375000	362500	1.05816e-16	106.55	41	55	42	32	30	28	21	53	34	23	32	371	715	744	665	520	563	227	510	485	150	252	0.110512	0.0769231	0.0564516	0.0481203	0.0576923	0.0497336	0.092511	0.103922	0.0701031	0.153333	0.126984
chr4	57800000	57825000	57812500	1.05884e-16	111.892	41	62	58	54	34	33	30	73	54	11	26	371	715	744	665	520	563	227	510	485	150	252	0.110512	0.0867133	0.077957	0.081203	0.0653846	0.0586146	0.132159	0.143137	0.11134	0.0733333	0.103175
chr14	58875000	58900000	58887500	1.06101e-16	106.829	46	120	94	52	46	39	39	85	63	16	39	371	715	744	665	520	563	227	510	485	150	252	0.123989	0.167832	0.126344	0.0781955	0.0884615	0.0692718	0.171806	0.166667	0.129897	0.106667	0.154762
chr9	31400000	31425000	31412500	1.0856e-16	107.858	6	12	17	5	4	5	5	9	8	11	3	371	715	744	665	520	563	227	510	485	150	252	0.0161725	0.0167832	0.0228495	0.0075188	0.00769231	0.00888099	0.0220264	0.0176471	0.0164948	0.0733333	0.0119048
chr4	49000000	49025000	49012500	1.08719e-16	111.705	37	52	73	59	60	56	19	84	51	9	23	371	715	744	665	520	563	227	510	485	150	252	0.0997305	0.0727273	0.0981183	0.0887218	0.115385	0.0994671	0.0837004	0.164706	0.105155	0.06	0.0912698
chr14	34925000	34950000	34937500	1.08923e-16	106.749	46	133	96	59	45	43	42	88	67	20	37	371	715	744	665	520	563	227	510	485	150	252	0.123989	0.186014	0.129032	0.0887218	0.0865385	0.0763766	0.185022	0.172549	0.138144	0.133333	0.146825
chr10	117050000	117075000	117062500	1.13559e-16	108.727	29	30	19	30	18	13	7	42	27	12	25	371	715	744	665	520	563	227	510	485	150	252	0.0781671	0.041958	0.0255376	0.0451128	0.0346154	0.0230906	0.030837	0.0823529	0.0556701	0.08	0.0992063
chr7	56100000	56125000	56112500	1.13796e-16	109.214	82	62	76	82	52	53	23	64	64	24	52	371	715	744	665	520	563	227	510	485	150	252	0.221024	0.0867133	0.102151	0.123308	0.1	0.0941385	0.101322	0.12549	0.131959	0.16	0.206349
chr7	99000000	99025000	99012500	1.13796e-16	109.164	76	57	75	80	51	55	17	55	60	16	50	371	715	744	665	520	563	227	510	485	150	252	0.204852	0.0797203	0.100806	0.120301	0.0980769	0.0976909	0.0748899	0.107843	0.123711	0.106667	0.198413
chr12	49400000	49425000	49412500	1.19298e-16	107.219	19	46	65	25	16	20	6	23	30	2	15	371	715	744	665	520	563	227	510	485	150	252	0.0512129	0.0643357	0.0873656	0.037594	0.0307692	0.035524	0.0264317	0.045098	0.0618557	0.0133333	0.0595238
chr16	50900000	50925000	50912500	1.20766e-16	105.819	45	53	48	49	47	48	30	91	74	11	36	371	715	744	665	520	563	227	510	485	150	252	0.121294	0.0741259	0.0645161	0.0736842	0.0903846	0.0852575	0.132159	0.178431	0.152577	0.0733333	0.142857
chr14	29450000	29475000	29462500	1.2203e-16	106.481	44	135	98	56	48	42	42	90	74	20	37	371	715	744	665	520	563	227	510	485	150	252	0.118598	0.188811	0.13172	0.0842105	0.0923077	0.0746004	0.185022	0.176471	0.152577	0.133333	0.146825
chr13	94000000	94025000	94012500	1.25351e-16	107.32	12	36	15	6	10	7	15	21	16	0	13	371	715	744	665	520	563	227	510	485	150	252	0.032345	0.0503497	0.0201613	0.00902256	0.0192308	0.0124334	0.0660793	0.0411765	0.0329897	0	0.0515873
chr8	63975000	64000000	63987500	1.26356e-16	109.81	6	9	7	8	14	14	8	31	33	9	6	371	715	744	665	520	563	227	510	485	150	252	0.0161725	0.0125874	0.0094086	0.0120301	0.0269231	0.0248668	0.0352423	0.0607843	0.0680412	0.06	0.0238095
chr12	48175000	48200000	48187500	1.27841e-16	106.997	16	56	79	27	23	25	8	28	32	5	21	371	715	744	665	520	563	227	510	485	150	252	0.0431267	0.0783217	0.106183	0.0406015	0.0442308	0.044405	0.0352423	0.054902	0.0659794	0.0333333	0.0833333
chr12	125650000	125675000	125662500	1.27841e-16	107.031	15	58	79	30	26	31	9	29	31	5	22	371	715	744	665	520	563	227	510	485	150	252	0.0404313	0.0811189	0.106183	0.0451128	0.05	0.0550622	0.0396476	0.0568627	0.0639175	0.0333333	0.0873016
chr12	34475000	34500000	34487500	1.27841e-16	107.018	20	50	68	27	18	24	6	26	32	2	18	371	715	744	665	520	563	227	510	485	150	252	0.0539084	0.0699301	0.0913978	0.0406015	0.0346154	0.0426288	0.0264317	0.0509804	0.0659794	0.0133333	0.0714286
chr12	6700000	6725000	6712500	1.29334e-16	106.948	11	56	78	37	24	36	6	26	25	8	21	371	715	744	665	520	563	227	510	485	150	252	0.0296496	0.0783217	0.104839	0.0556391	0.0461538	0.0639432	0.0264317	0.0509804	0.0515464	0.0533333	0.0833333
chr20	43175000	43200000	43187500	1.30298e-16	106.066	43	54	36	31	26	29	24	50	34	21	34	371	715	744	665	520	563	227	510	485	150	252	0.115903	0.0755245	0.0483871	0.0466165	0.05	0.0515098	0.105727	0.0980392	0.0701031	0.14	0.134921
chr16	60375000	60400000	60387500	1.3078e-16	105.627	43	41	44	49	44	55	26	96	76	12	38	371	715	744	665	520	563	227	510	485	150	252	0.115903	0.0573427	0.0591398	0.0736842	0.0846154	0.0976909	0.114537	0.188235	0.156701	0.08	0.150794
chr14	28850000	28875000	28862500	1.32211e-16	106.286	42	128	91	47	43	38	39	87	70	18	34	371	715	744	665	520	563	227	510	485	150	252	0.113208	0.179021	0.122312	0.0706767	0.0826923	0.0674956	0.171806	0.170588	0.14433	0.12	0.134921
chr5	179450000	179475000	179462500	1.37169e-16	109.936	11	13	26	22	20	23	5	8	20	17	8	371	715	744	665	520	563	227	510	485	150	252	0.0296496	0.0181818	0.0349462	0.0330827	0.0384615	0.0408526	0.0220264	0.0156863	0.0412371	0.113333	0.031746
chr9	31350000	31375000	31362500	1.37171e-16	107.325	8	6	9	10	4	7	8	10	4	9	4	371	715	744	665	520	563	227	510	485	150	252	0.0215633	0.00839161	0.0120968	0.0150376	0.00769231	0.0124334	0.0352423	0.0196078	0.00824742	0.06	0.015873
chr12	79575000	79600000	79587500	1.37235e-16	106.796	11	50	73	45	25	34	6	24	20	9	16	371	715	744	665	520	563	227	510	485	150	252	0.0296496	0.0699301	0.0981183	0.0676692	0.0480769	0.0603908	0.0264317	0.0470588	0.0412371	0.06	0.0634921
chr15	43900000	43925000	43912500	1.37287e-16	107.812	12	50	52	32	18	37	57	117	22	8	13	371	715	744	665	520	563	227	510	485	150	252	0.032345	0.0699301	0.0698925	0.0481203	0.0346154	0.0657194	0.251101	0.229412	0.0453608	0.0533333	0.0515873
chr2	232475000	232500000	232487500	1.42606e-16	110.024	4	9	12	23	20	11	1	6	1	5	1	371	715	744	665	520	563	227	510	485	150	252	0.0107817	0.0125874	0.016129	0.0345865	0.0384615	0.0195382	0.00440529	0.0117647	0.00206186	0.0333333	0.00396825
chr7	131225000	131250000	131237500	1.51658e-16	108.497	62	53	58	74	55	59	13	40	51	10	39	371	715	744	665	520	563	227	510	485	150	252	0.167116	0.0741259	0.077957	0.111278	0.105769	0.104796	0.0572687	0.0784314	0.105155	0.0666667	0.154762
chr22	45475000	45500000	45487500	1.53595e-16	104.757	19	10	10	10	10	6	4	3	24	9	12	371	715	744	665	520	563	227	510	485	150	252	0.0512129	0.013986	0.0134409	0.0150376	0.0192308	0.0106572	0.0176211	0.00588235	0.0494845	0.06	0.047619
chr1	6600000	6625000	6612500	1.53951e-16	108.043	15	30	30	22	11	15	16	32	35	2	8	371	715	744	665	520	563	227	510	485	150	252	0.0404313	0.041958	0.0403226	0.0330827	0.0211538	0.026643	0.0704846	0.0627451	0.0721649	0.0133333	0.031746
chr1	39500000	39525000	39512500	1.53951e-16	108.035	18	24	24	21	11	16	20	35	16	2	6	371	715	744	665	520	563	227	510	485	150	252	0.0485175	0.0335664	0.0322581	0.0315789	0.0211538	0.0284192	0.0881057	0.0686275	0.0329897	0.0133333	0.0238095
chr16	60975000	61000000	60987500	1.55315e-16	105.236	42	37	39	51	47	57	29	85	73	12	37	371	715	744	665	520	563	227	510	485	150	252	0.113208	0.0517483	0.0524194	0.0766917	0.0903846	0.101243	0.127753	0.166667	0.150515	0.08	0.146825
chr10	123900000	123925000	123912500	1.59281e-16	107.951	26	28	15	25	10	9	8	37	18	10	21	371	715	744	665	520	563	227	510	485	150	252	0.0700809	0.0391608	0.0201613	0.037594	0.0192308	0.0159858	0.0352423	0.072549	0.0371134	0.0666667	0.0833333
chr10	99200000	99225000	99212500	1.59621e-16	107.901	24	22	13	16	8	10	7	27	12	4	16	371	715	744	665	520	563	227	510	485	150	252	0.06469	0.0307692	0.0174731	0.0240602	0.0153846	0.017762	0.030837	0.0529412	0.0247423	0.0266667	0.0634921
chr6	44125000	44150000	44137500	1.61226e-16	109.395	4	1	1	1	5	1	4	19	2	1	6	371	715	744	665	520	563	227	510	485	150	252	0.0107817	0.0013986	0.00134409	0.00150376	0.00961538	0.0017762	0.0176211	0.0372549	0.00412371	0.00666667	0.0238095
chr2	11825000	11850000	11837500	1.62409e-16	109.685	5	7	13	20	23	13	0	11	2	8	1	371	715	744	665	520	563	227	510	485	150	252	0.0134771	0.00979021	0.0174731	0.0300752	0.0442308	0.0230906	0	0.0215686	0.00412371	0.0533333	0.00396825
chr1	20975000	21000000	20987500	1.63855e-16	107.827	18	24	22	21	13	19	22	41	14	4	7	371	715	744	665	520	563	227	510	485	150	252	0.0485175	0.0335664	0.0295699	0.0315789	0.025	0.0337478	0.0969163	0.0803922	0.028866	0.0266667	0.0277778
chr1	201475000	201500000	201487500	1.63855e-16	107.841	16	23	18	21	12	16	22	42	13	5	8	371	715	744	665	520	563	227	510	485	150	252	0.0431267	0.0321678	0.0241935	0.0315789	0.0230769	0.0284192	0.0969163	0.0823529	0.0268041	0.0333333	0.031746
chr1	237925000	237950000	237937500	1.63855e-16	107.87	14	21	13	19	12	13	24	40	12	4	7	371	715	744	665	520	563	227	510	485	150	252	0.0377358	0.0293706	0.0174731	0.0285714	0.0230769	0.0230906	0.105727	0.0784314	0.0247423	0.0266667	0.0277778
chr15	44075000	44100000	44087500	1.66592e-16	107.346	12	44	50	23	22	29	56	111	21	7	12	371	715	744	665	520	563	227	510	485	150	252	0.032345	0.0615385	0.0672043	0.0345865	0.0423077	0.0515098	0.246696	0.217647	0.043299	0.0466667	0.047619
chr12	78400000	78425000	78412500	1.7123e-16	106.295	7	40	60	43	19	28	2	19	16	8	13	371	715	744	665	520	563	227	510	485	150	252	0.0188679	0.0559441	0.0806452	0.0646617	0.0365385	0.0497336	0.00881057	0.0372549	0.0329897	0.0533333	0.0515873
chr16	4525000	4550000	4537500	1.73906e-16	104.973	39	35	30	46	44	55	27	84	74	10	35	371	715	744	665	520	563	227	510	485	150	252	0.105121	0.048951	0.0403226	0.0691729	0.0846154	0.0976909	0.118943	0.164706	0.152577	0.0666667	0.138889
chr18	35025000	35050000	35037500	1.74421e-16	109.902	2	34	54	31	45	51	5	6	11	4	8	371	715	744	665	520	563	227	510	485	150	252	0.00539084	0.0475524	0.0725806	0.0466165	0.0865385	0.0905861	0.0220264	0.0117647	0.0226804	0.0266667	0.031746
chr16	59650000	59675000	59662500	1.76181e-16	104.926	36	31	28	42	37	45	27	79	68	9	35	371	715	744	665	520	563	227	510	485	150	252	0.097035	0.0433566	0.0376344	0.0631579	0.0711538	0.079929	0.118943	0.154902	0.140206	0.06	0.138889
chr17	1075000	1100000	1087500	1.78573e-16	106.645	9	31	51	41	33	24	10	22	3	2	13	371	715	744	665	520	563	227	510	485	150	252	0.0242588	0.0433566	0.0685484	0.0616541	0.0634615	0.0426288	0.0440529	0.0431373	0.00618557	0.0133333	0.0515873
chr16	30925000	30950000	30937500	1.79502e-16	104.867	29	26	24	36	30	34	25	74	62	6	34	371	715	744	665	520	563	227	510	485	150	252	0.0781671	0.0363636	0.0322581	0.0541353	0.0576923	0.0603908	0.110132	0.145098	0.127835	0.04	0.134921
chr4	1975000	2000000	1987500	1.81004e-16	110.485	45	58	72	67	64	64	29	92	59	8	27	371	715	744	665	520	563	227	510	485	150	252	0.121294	0.0811189	0.0967742	0.100752	0.123077	0.113677	0.127753	0.180392	0.121649	0.0533333	0.107143
chr16	59825000	59850000	59837500	1.82625e-16	104.811	25	20	27	29	23	24	27	68	61	9	24	371	715	744	665	520	563	227	510	485	150	252	0.0673854	0.027972	0.0362903	0.043609	0.0442308	0.0426288	0.118943	0.133333	0.125773	0.06	0.0952381
chr12	125675000	125700000	125687500	1.84314e-16	106.113	5	38	22	15	6	8	12	13	14	3	11	371	715	744	665	520	563	227	510	485	150	252	0.0134771	0.0531469	0.0295699	0.0225564	0.0115385	0.0142096	0.0528634	0.0254902	0.028866	0.02	0.0436508
chr3	72400000	72425000	72412500	1.88103e-16	107.677	10	19	18	11	10	9	5	15	18	17	6	371	715	744	665	520	563	227	510	485	150	252	0.0269542	0.0265734	0.0241935	0.0165414	0.0192308	0.0159858	0.0220264	0.0294118	0.0371134	0.113333	0.0238095
chr12	38475000	38500000	38487500	1.88952e-16	106.037	10	43	31	17	4	7	10	16	14	4	11	371	715	744	665	520	563	227	510	485	150	252	0.0269542	0.0601399	0.0416667	0.0255639	0.00769231	0.0124334	0.0440529	0.0313725	0.028866	0.0266667	0.0436508
chr14	106325000	106350000	106337500	2.02411e-16	105.344	37	113	76	47	37	40	34	79	56	12	29	371	715	744	665	520	563	227	510	485	150	252	0.0997305	0.158042	0.102151	0.0706767	0.0711538	0.071048	0.14978	0.154902	0.115464	0.08	0.115079
chr13	20675000	20700000	20687500	2.02664e-16	106.251	9	39	14	5	8	11	17	23	12	1	10	371	715	744	665	520	563	227	510	485	150	252	0.0242588	0.0545455	0.0188172	0.0075188	0.0153846	0.0195382	0.0748899	0.045098	0.0247423	0.00666667	0.0396825
chr16	51075000	51100000	51087500	2.05131e-16	104.532	24	16	25	27	25	22	25	58	64	11	20	371	715	744	665	520	563	227	510	485	150	252	0.06469	0.0223776	0.0336022	0.0406015	0.0480769	0.0390764	0.110132	0.113725	0.131959	0.0733333	0.0793651
chr16	62650000	62675000	62662500	2.05131e-16	104.523	23	11	24	26	24	17	20	53	60	11	20	371	715	744	665	520	563	227	510	485	150	252	0.0619946	0.0153846	0.0322581	0.0390977	0.0461538	0.0301954	0.0881057	0.103922	0.123711	0.0733333	0.0793651
chr12	38250000	38275000	38262500	2.05415e-16	105.834	8	44	37	17	5	9	14	16	18	2	12	371	715	744	665	520	563	227	510	485	150	252	0.0215633	0.0615385	0.0497312	0.0255639	0.00961538	0.0159858	0.061674	0.0313725	0.0371134	0.0133333	0.047619
chr16	59475000	59500000	59487500	2.06743e-16	104.488	23	11	23	25	21	15	13	47	49	11	19	371	715	744	665	520	563	227	510	485	150	252	0.0619946	0.0153846	0.030914	0.037594	0.0403846	0.026643	0.0572687	0.0921569	0.101031	0.0733333	0.0753968
chr10	117200000	117225000	117212500	2.13265e-16	107.231	5	19	21	19	12	16	5	13	38	7	18	371	715	744	665	520	563	227	510	485	150	252	0.0134771	0.0265734	0.0282258	0.0285714	0.0230769	0.0284192	0.0220264	0.0254902	0.0783505	0.0466667	0.0714286
chr22	27200000	27225000	27212500	2.16677e-16	103.987	22	10	9	9	10	9	3	3	24	9	10	371	715	744	665	520	563	227	510	485	150	252	0.0592992	0.013986	0.0120968	0.0135338	0.0192308	0.0159858	0.0132159	0.00588235	0.0494845	0.06	0.0396825
chr19	42450000	42475000	42462500	2.17452e-16	105.034	10	10	10	13	10	13	15	60	8	4	3	371	715	744	665	520	563	227	510	485	150	252	0.0269542	0.013986	0.0134409	0.0195489	0.0192308	0.0230906	0.0660793	0.117647	0.0164948	0.0266667	0.0119048
chr13	79950000	79975000	79962500	2.18519e-16	106.057	6	38	14	5	7	15	15	24	10	1	13	371	715	744	665	520	563	227	510	485	150	252	0.0161725	0.0531469	0.0188172	0.0075188	0.0134615	0.026643	0.0660793	0.0470588	0.0206186	0.00666667	0.0515873
chr20	30250000	30275000	30262500	2.27136e-16	104.832	45	53	30	28	27	26	24	52	32	19	32	371	715	744	665	520	563	227	510	485	150	252	0.121294	0.0741259	0.0403226	0.0421053	0.0519231	0.0461812	0.105727	0.101961	0.0659794	0.126667	0.126984
chr10	85950000	85975000	85962500	2.2961e-16	106.949	7	11	16	18	17	14	3	12	43	10	13	371	715	744	665	520	563	227	510	485	150	252	0.0188679	0.0153846	0.0215054	0.0270677	0.0326923	0.0248668	0.0132159	0.0235294	0.0886598	0.0666667	0.0515873
chr10	85925000	85950000	85937500	2.2961e-16	106.959	7	11	22	17	17	16	5	15	48	6	19	371	715	744	665	520	563	227	510	485	150	252	0.0188679	0.0153846	0.0295699	0.0255639	0.0326923	0.0284192	0.0220264	0.0294118	0.0989691	0.04	0.0753968
chr10	3050000	3075000	3062500	2.2961e-16	106.944	7	16	22	16	15	15	4	14	43	8	19	371	715	744	665	520	563	227	510	485	150	252	0.0188679	0.0223776	0.0295699	0.0240602	0.0288462	0.026643	0.0176211	0.027451	0.0886598	0.0533333	0.0753968
chr7	56550000	56575000	56562500	2.31561e-16	107.536	40	44	61	89	51	60	9	25	41	5	24	371	715	744	665	520	563	227	510	485	150	252	0.107817	0.0615385	0.0819892	0.133835	0.0980769	0.106572	0.0396476	0.0490196	0.0845361	0.0333333	0.0952381
chr11	75025000	75050000	75037500	2.39815e-16	107.106	17	37	41	31	38	34	19	53	52	4	10	371	715	744	665	520	563	227	510	485	150	252	0.0458221	0.0517483	0.0551075	0.0466165	0.0730769	0.0603908	0.0837004	0.103922	0.107216	0.0266667	0.0396825
chr1	70750000	70775000	70762500	2.4317e-16	106.951	13	20	11	14	9	8	23	37	9	4	5	371	715	744	665	520	563	227	510	485	150	252	0.0350404	0.027972	0.0147849	0.0210526	0.0173077	0.0142096	0.101322	0.072549	0.0185567	0.0266667	0.0198413
chr3	62250000	62275000	62262500	2.43176e-16	107.059	11	17	18	10	9	10	4	12	15	18	3	371	715	744	665	520	563	227	510	485	150	252	0.0296496	0.0237762	0.0241935	0.0150376	0.0173077	0.017762	0.0176211	0.0235294	0.0309278	0.12	0.0119048
chr3	118875000	118900000	118887500	2.43176e-16	107.069	11	13	17	7	8	9	2	11	12	15	3	371	715	744	665	520	563	227	510	485	150	252	0.0296496	0.0181818	0.0228495	0.0105263	0.0153846	0.0159858	0.00881057	0.0215686	0.0247423	0.1	0.0119048
chr10	99225000	99250000	99237500	2.44129e-16	106.77	13	8	9	6	6	4	3	4	14	5	10	371	715	744	665	520	563	227	510	485	150	252	0.0350404	0.0111888	0.0120968	0.00902256	0.0115385	0.0071048	0.0132159	0.00784314	0.028866	0.0333333	0.0396825
chr14	103825000	103850000	103837500	2.46244e-16	104.898	33	83	57	41	29	41	27	68	49	10	22	371	715	744	665	520	563	227	510	485	150	252	0.0889488	0.116084	0.0766129	0.0616541	0.0557692	0.0728242	0.118943	0.133333	0.101031	0.0666667	0.0873016
chr14	23400000	23425000	23412500	2.48813e-16	104.854	37	58	42	31	20	30	19	42	45	16	28	371	715	744	665	520	563	227	510	485	150	252	0.0997305	0.0811189	0.0564516	0.0466165	0.0384615	0.053286	0.0837004	0.0823529	0.0927835	0.106667	0.111111
chr14	105775000	105800000	105787500	2.48998e-16	104.831	48	77	47	42	24	35	21	56	54	13	37	371	715	744	665	520	563	227	510	485	150	252	0.12938	0.107692	0.063172	0.0631579	0.0461538	0.062167	0.092511	0.109804	0.11134	0.0866667	0.146825
chr7	141450000	141475000	141462500	2.49075e-16	107.307	19	31	55	64	40	46	8	16	23	3	16	371	715	744	665	520	563	227	510	485	150	252	0.0512129	0.0433566	0.0739247	0.0962406	0.0769231	0.0817052	0.0352423	0.0313725	0.0474227	0.02	0.0634921
chr7	2550000	2575000	2562500	2.49075e-16	107.268	24	40	59	88	51	57	10	20	31	3	21	371	715	744	665	520	563	227	510	485	150	252	0.06469	0.0559441	0.0793011	0.132331	0.0980769	0.101243	0.0440529	0.0392157	0.0639175	0.02	0.0833333
chr7	111425000	111450000	111437500	2.49075e-16	107.243	22	35	62	73	45	52	9	17	27	2	18	371	715	744	665	520	563	227	510	485	150	252	0.0592992	0.048951	0.0833333	0.109774	0.0865385	0.0923623	0.0396476	0.0333333	0.0556701	0.0133333	0.0714286
chr16	31000000	31025000	31012500	2.49749e-16	104.057	23	10	23	18	18	13	10	37	32	8	13	371	715	744	665	520	563	227	510	485	150	252	0.0619946	0.013986	0.030914	0.0270677	0.0346154	0.0230906	0.0440529	0.072549	0.0659794	0.0533333	0.0515873
chr16	60125000	60150000	60137500	2.49749e-16	104.044	24	10	22	17	9	14	7	40	26	7	15	371	715	744	665	520	563	227	510	485	150	252	0.06469	0.013986	0.0295699	0.0255639	0.0173077	0.0248668	0.030837	0.0784314	0.0536082	0.0466667	0.0595238
chr7	131350000	131375000	131362500	2.55591e-16	107.143	14	27	44	50	38	42	6	13	19	3	10	371	715	744	665	520	563	227	510	485	150	252	0.0377358	0.0377622	0.0591398	0.075188	0.0730769	0.0746004	0.0264317	0.0254902	0.0391753	0.02	0.0396825
chr22	28675000	28700000	28687500	2.60982e-16	103.558	20	9	10	8	8	5	3	5	23	10	10	371	715	744	665	520	563	227	510	485	150	252	0.0539084	0.0125874	0.0134409	0.0120301	0.0153846	0.00888099	0.0132159	0.00980392	0.0474227	0.0666667	0.0396825
chr16	30325000	30350000	30337500	2.6415e-16	103.905	20	8	22	10	8	15	7	36	27	8	14	371	715	744	665	520	563	227	510	485	150	252	0.0539084	0.0111888	0.0295699	0.0150376	0.0153846	0.026643	0.030837	0.0705882	0.0556701	0.0533333	0.0555556
chr12	49525000	49550000	49537500	2.71773e-16	105.206	14	58	49	24	7	11	17	20	19	2	14	371	715	744	665	520	563	227	510	485	150	252	0.0377358	0.0811189	0.0658602	0.0360902	0.0134615	0.0195382	0.0748899	0.0392157	0.0391753	0.0133333	0.0555556
chr14	65375000	65400000	65387500	2.73222e-16	104.609	55	108	71	62	39	48	35	73	70	17	45	371	715	744	665	520	563	227	510	485	150	252	0.148248	0.151049	0.0954301	0.0932331	0.075	0.0852575	0.154185	0.143137	0.14433	0.113333	0.178571
chr7	63525000	63550000	63537500	2.81106e-16	106.895	18	16	29	43	20	18	2	8	25	4	12	371	715	744	665	520	563	227	510	485	150	252	0.0485175	0.0223776	0.0389785	0.0646617	0.0384615	0.0319716	0.00881057	0.0156863	0.0515464	0.0266667	0.047619
chr7	131275000	131300000	131287500	2.81106e-16	106.853	20	22	39	57	22	23	3	10	31	5	13	371	715	744	665	520	563	227	510	485	150	252	0.0539084	0.0307692	0.0524194	0.0857143	0.0423077	0.0408526	0.0132159	0.0196078	0.0639175	0.0333333	0.0515873
chr2	191775000	191800000	191787500	2.82096e-16	108.437	6	7	16	20	27	14	1	11	2	7	1	371	715	744	665	520	563	227	510	485	150	252	0.0161725	0.00979021	0.0215054	0.0300752	0.0519231	0.0248668	0.00440529	0.0215686	0.00412371	0.0466667	0.00396825
chr14	24800000	24825000	24812500	2.83142e-16	104.511	61	115	77	65	43	51	39	76	76	17	49	371	715	744	665	520	563	227	510	485	150	252	0.16442	0.160839	0.103495	0.0977444	0.0826923	0.0905861	0.171806	0.14902	0.156701	0.113333	0.194444
chr9	140375000	140400000	140387500	2.83499e-16	105.702	10	12	11	26	5	11	11	21	8	11	11	371	715	744	665	520	563	227	510	485	150	252	0.0269542	0.0167832	0.0147849	0.0390977	0.00961538	0.0195382	0.0484581	0.0411765	0.0164948	0.0733333	0.0436508
chr9	31375000	31400000	31387500	2.83499e-16	105.722	11	7	12	16	5	9	11	20	8	10	9	371	715	744	665	520	563	227	510	485	150	252	0.0296496	0.00979021	0.016129	0.0240602	0.00961538	0.0159858	0.0484581	0.0392157	0.0164948	0.0666667	0.0357143
chr1	12025000	12050000	12037500	2.87034e-16	106.569	12	20	11	11	9	6	17	28	11	3	4	371	715	744	665	520	563	227	510	485	150	252	0.032345	0.027972	0.0147849	0.0165414	0.0173077	0.0106572	0.0748899	0.054902	0.0226804	0.02	0.015873
chr8	133025000	133050000	133037500	2.87186e-16	107.962	4	7	8	10	12	14	9	31	30	10	4	371	715	744	665	520	563	227	510	485	150	252	0.0107817	0.00979021	0.0107527	0.0150376	0.0230769	0.0248668	0.0396476	0.0607843	0.0618557	0.0666667	0.015873
chr12	52450000	52475000	52462500	2.88015e-16	105.059	17	66	56	32	11	12	13	17	18	11	15	371	715	744	665	520	563	227	510	485	150	252	0.0458221	0.0923077	0.0752688	0.0481203	0.0211538	0.0213144	0.0572687	0.0333333	0.0371134	0.0733333	0.0595238
chr12	6650000	6675000	6662500	2.88791e-16	105.031	20	70	60	35	13	18	12	21	23	18	14	371	715	744	665	520	563	227	510	485	150	252	0.0539084	0.0979021	0.0806452	0.0526316	0.025	0.0319716	0.0528634	0.0411765	0.0474227	0.12	0.0555556
chr16	2000000	2025000	2012500	2.91498e-16	103.674	20	5	19	10	6	12	8	34	23	8	14	371	715	744	665	520	563	227	510	485	150	252	0.0539084	0.00699301	0.0255376	0.0150376	0.0115385	0.0213144	0.0352423	0.0666667	0.0474227	0.0533333	0.0555556
chr6	74250000	74275000	74262500	2.91532e-16	108.047	3	2	3	5	8	5	5	19	2	0	6	371	715	744	665	520	563	227	510	485	150	252	0.00808625	0.0027972	0.00403226	0.0075188	0.0153846	0.00888099	0.0220264	0.0372549	0.00412371	0	0.0238095
chr11	62600000	62625000	62612500	2.93267e-16	106.625	16	36	42	32	40	33	19	52	51	5	11	371	715	744	665	520	563	227	510	485	150	252	0.0431267	0.0503497	0.0564516	0.0481203	0.0769231	0.0586146	0.0837004	0.101961	0.105155	0.0333333	0.0436508
chr22	27275000	27300000	27287500	2.97101e-16	103.251	23	7	12	11	10	5	3	5	27	5	10	371	715	744	665	520	563	227	510	485	150	252	0.0619946	0.00979021	0.016129	0.0165414	0.0192308	0.00888099	0.0132159	0.00980392	0.0556701	0.0333333	0.0396825
chr13	36200000	36225000	36212500	2.99059e-16	105.349	7	33	15	7	5	15	13	21	10	1	11	371	715	744	665	520	563	227	510	485	150	252	0.0188679	0.0461538	0.0201613	0.0105263	0.00961538	0.026643	0.0572687	0.0411765	0.0206186	0.00666667	0.0436508
chr7	63750000	63775000	63762500	3.00256e-16	106.654	39	38	64	70	32	27	9	17	53	8	21	371	715	744	665	520	563	227	510	485	150	252	0.105121	0.0531469	0.0860215	0.105263	0.0615385	0.0479574	0.0396476	0.0333333	0.109278	0.0533333	0.0833333
chr7	63700000	63725000	63712500	3.00256e-16	106.63	32	28	56	64	28	27	7	13	37	5	18	371	715	744	665	520	563	227	510	485	150	252	0.0862534	0.0391608	0.0752688	0.0962406	0.0538462	0.0479574	0.030837	0.0254902	0.0762887	0.0333333	0.0714286
chr11	117175000	117200000	117187500	3.1099e-16	106.453	14	30	34	32	27	27	15	50	41	3	9	371	715	744	665	520	563	227	510	485	150	252	0.0377358	0.041958	0.0456989	0.0481203	0.0519231	0.0479574	0.0660793	0.0980392	0.0845361	0.02	0.0357143
chr12	57475000	57500000	57487500	3.18997e-16	104.794	20	75	59	38	19	23	11	23	26	23	14	371	715	744	665	520	563	227	510	485	150	252	0.0539084	0.104895	0.0793011	0.0571429	0.0365385	0.0408526	0.0484581	0.045098	0.0536082	0.153333	0.0555556
chr22	27450000	27475000	27462500	3.27846e-16	103.013	24	9	14	11	14	4	3	7	33	5	14	371	715	744	665	520	563	227	510	485	150	252	0.06469	0.0125874	0.0188172	0.0165414	0.0269231	0.0071048	0.0132159	0.0137255	0.0680412	0.0333333	0.0555556
chr16	58925000	58950000	58937500	3.327e-16	103.353	16	7	19	10	6	14	9	33	21	9	10	371	715	744	665	520	563	227	510	485	150	252	0.0431267	0.00979021	0.0255376	0.0150376	0.0115385	0.0248668	0.0396476	0.0647059	0.043299	0.06	0.0396825
chr16	59125000	59150000	59137500	3.327e-16	103.37	12	10	21	13	5	14	7	29	12	8	10	371	715	744	665	520	563	227	510	485	150	252	0.032345	0.013986	0.0282258	0.0195489	0.00961538	0.0248668	0.030837	0.0568627	0.0247423	0.0533333	0.0396825
chr10	28825000	28850000	28837500	3.3537e-16	106.044	10	10	8	6	7	3	4	2	14	5	12	371	715	744	665	520	563	227	510	485	150	252	0.0269542	0.013986	0.0107527	0.00902256	0.0134615	0.0053286	0.0176211	0.00392157	0.028866	0.0333333	0.047619
chr9	5725000	5750000	5737500	3.42199e-16	105.267	12	11	14	24	7	12	13	23	9	13	12	371	715	744	665	520	563	227	510	485	150	252	0.032345	0.0153846	0.0188172	0.0360902	0.0134615	0.0213144	0.0572687	0.045098	0.0185567	0.0866667	0.047619
chr16	59625000	59650000	59637500	3.45156e-16	103.257	24	63	60	75	76	59	11	32	43	16	19	371	715	744	665	520	563	227	510	485	150	252	0.06469	0.0881119	0.0806452	0.112782	0.146154	0.104796	0.0484581	0.0627451	0.0886598	0.106667	0.0753968
chr6	74025000	74050000	74037500	3.45419e-16	107.613	8	5	7	7	12	7	10	21	3	1	7	371	715	744	665	520	563	227	510	485	150	252	0.0215633	0.00699301	0.0094086	0.0105263	0.0230769	0.0124334	0.0440529	0.0411765	0.00618557	0.00666667	0.0277778
chr6	86350000	86375000	86362500	3.46299e-16	107.541	10	8	9	8	13	10	12	27	4	1	8	371	715	744	665	520	563	227	510	485	150	252	0.0269542	0.0111888	0.0120968	0.0120301	0.025	0.017762	0.0528634	0.0529412	0.00824742	0.00666667	0.031746
chr19	46925000	46950000	46937500	3.49047e-16	103.974	9	13	11	16	10	12	17	63	10	4	3	371	715	744	665	520	563	227	510	485	150	252	0.0242588	0.0181818	0.0147849	0.0240602	0.0192308	0.0213144	0.0748899	0.123529	0.0206186	0.0266667	0.0119048
chr12	54625000	54650000	54637500	3.50188e-16	104.571	18	69	62	39	24	24	9	25	31	24	16	371	715	744	665	520	563	227	510	485	150	252	0.0485175	0.0965035	0.0833333	0.0586466	0.0461538	0.0426288	0.0396476	0.0490196	0.0639175	0.16	0.0634921
chr10	79575000	79600000	79587500	3.53221e-16	105.882	11	44	23	20	14	11	14	36	10	7	12	371	715	744	665	520	563	227	510	485	150	252	0.0296496	0.0615385	0.030914	0.0300752	0.0269231	0.0195382	0.061674	0.0705882	0.0206186	0.0466667	0.047619
chr10	43775000	43800000	43787500	3.53221e-16	105.854	13	47	24	20	13	9	13	35	11	5	11	371	715	744	665	520	563	227	510	485	150	252	0.0350404	0.0657343	0.0322581	0.0300752	0.025	0.0159858	0.0572687	0.0686275	0.0226804	0.0333333	0.0436508
chr13	19725000	19750000	19737500	3.53539e-16	104.957	26	72	69	45	29	38	17	59	72	13	34	371	715	744	665	520	563	227	510	485	150	252	0.0700809	0.100699	0.0927419	0.0676692	0.0557692	0.0674956	0.0748899	0.115686	0.148454	0.0866667	0.134921
chr12	6675000	6700000	6687500	3.64453e-16	104.463	17	64	54	32	22	23	10	23	33	22	16	371	715	744	665	520	563	227	510	485	150	252	0.0458221	0.0895105	0.0725806	0.0481203	0.0423077	0.0408526	0.0440529	0.045098	0.0680412	0.146667	0.0634921
chr7	63600000	63625000	63612500	3.72279e-16	106.126	42	43	64	72	32	30	10	22	54	7	21	371	715	744	665	520	563	227	510	485	150	252	0.113208	0.0601399	0.0860215	0.108271	0.0615385	0.053286	0.0440529	0.0431373	0.11134	0.0466667	0.0833333
chr12	132350000	132375000	132362500	3.76596e-16	104.371	23	32	36	21	12	7	9	23	32	13	20	371	715	744	665	520	563	227	510	485	150	252	0.0619946	0.0447552	0.0483871	0.0315789	0.0230769	0.0124334	0.0396476	0.045098	0.0659794	0.0866667	0.0793651
chr7	99075000	99100000	99087500	3.77066e-16	106.059	44	44	63	61	32	29	12	29	52	6	24	371	715	744	665	520	563	227	510	485	150	252	0.118598	0.0615385	0.0846774	0.0917293	0.0615385	0.0515098	0.0528634	0.0568627	0.107216	0.04	0.0952381
chr19	42425000	42450000	42437500	3.77779e-16	103.767	6	16	10	15	9	11	18	63	10	4	3	371	715	744	665	520	563	227	510	485	150	252	0.0161725	0.0223776	0.0134409	0.0225564	0.0173077	0.0195382	0.0792952	0.123529	0.0206186	0.0266667	0.0119048
chr19	4125000	4150000	4137500	3.77958e-16	103.73	5	19	11	15	10	11	19	56	10	5	4	371	715	744	665	520	563	227	510	485	150	252	0.0134771	0.0265734	0.0147849	0.0225564	0.0192308	0.0195382	0.0837004	0.109804	0.0206186	0.0333333	0.015873
chr9	3100000	3125000	3112500	3.83897e-16	104.992	15	14	13	23	8	11	17	20	12	12	13	371	715	744	665	520	563	227	510	485	150	252	0.0404313	0.0195804	0.0174731	0.0345865	0.0153846	0.0195382	0.0748899	0.0392157	0.0247423	0.08	0.0515873
chr3	49725000	49750000	49737500	3.85518e-16	106.033	10	11	12	5	7	7	2	10	10	11	2	371	715	744	665	520	563	227	510	485	150	252	0.0269542	0.0153846	0.016129	0.0075188	0.0134615	0.0124334	0.00881057	0.0196078	0.0206186	0.0733333	0.00793651
chr16	58875000	58900000	58887500	3.86893e-16	102.993	23	59	58	69	75	52	11	29	46	15	15	371	715	744	665	520	563	227	510	485	150	252	0.0619946	0.0825175	0.077957	0.103759	0.144231	0.0923623	0.0484581	0.0568627	0.0948454	0.1	0.0595238
chr2	145150000	145175000	145162500	3.87197e-16	107.698	6	10	17	23	26	16	1	16	3	7	2	371	715	744	665	520	563	227	510	485	150	252	0.0161725	0.013986	0.0228495	0.0345865	0.05	0.0284192	0.00440529	0.0313725	0.00618557	0.0466667	0.00793651
chr21	28150000	28175000	28162500	3.90278e-16	104.128	25	95	74	45	35	27	23	54	30	7	24	371	715	744	665	520	563	227	510	485	150	252	0.0673854	0.132867	0.0994624	0.0676692	0.0673077	0.0479574	0.101322	0.105882	0.0618557	0.0466667	0.0952381
chr17	73625000	73650000	73637500	3.90569e-16	104.818	10	50	52	34	26	28	17	17	11	6	5	371	715	744	665	520	563	227	510	485	150	252	0.0269542	0.0699301	0.0698925	0.0511278	0.05	0.0497336	0.0748899	0.0333333	0.0226804	0.04	0.0198413
chr17	61600000	61625000	61612500	3.90569e-16	104.893	10	51	49	30	24	26	10	11	11	3	6	371	715	744	665	520	563	227	510	485	150	252	0.0269542	0.0713287	0.0658602	0.0451128	0.0461538	0.0461812	0.0440529	0.0215686	0.0226804	0.02	0.0238095
chr17	10025000	10050000	10037500	3.90569e-16	104.855	5	32	38	36	21	16	9	13	4	1	8	371	715	744	665	520	563	227	510	485	150	252	0.0134771	0.0447552	0.0510753	0.0541353	0.0403846	0.0284192	0.0396476	0.0254902	0.00824742	0.00666667	0.031746
chr14	105450000	105475000	105462500	3.95897e-16	103.765	62	115	79	65	44	51	40	76	73	16	48	371	715	744	665	520	563	227	510	485	150	252	0.167116	0.160839	0.106183	0.0977444	0.0846154	0.0905861	0.176211	0.14902	0.150515	0.106667	0.190476
chr17	26750000	26775000	26762500	4.00573e-16	104.719	11	50	55	40	32	32	20	25	10	5	5	371	715	744	665	520	563	227	510	485	150	252	0.0296496	0.0699301	0.0739247	0.0601504	0.0615385	0.0568384	0.0881057	0.0490196	0.0206186	0.0333333	0.0198413
chr19	46950000	46975000	46962500	4.00874e-16	103.567	2	19	9	12	12	10	16	54	9	5	3	371	715	744	665	520	563	227	510	485	150	252	0.00539084	0.0265734	0.0120968	0.0180451	0.0230769	0.017762	0.0704846	0.105882	0.0185567	0.0333333	0.0119048
chr19	41000000	41025000	41012500	4.0712e-16	103.499	3	22	9	11	13	8	17	48	11	4	4	371	715	744	665	520	563	227	510	485	150	252	0.00808625	0.0307692	0.0120968	0.0165414	0.025	0.0142096	0.0748899	0.0941176	0.0226804	0.0266667	0.015873
chr14	24600000	24625000	24612500	4.08334e-16	103.657	55	106	76	67	44	49	39	76	67	12	44	371	715	744	665	520	563	227	510	485	150	252	0.148248	0.148252	0.102151	0.100752	0.0846154	0.0870337	0.171806	0.14902	0.138144	0.08	0.174603
chr14	24700000	24725000	24712500	4.08334e-16	103.66	56	87	96	64	40	48	21	52	82	23	30	371	715	744	665	520	563	227	510	485	150	252	0.150943	0.121678	0.129032	0.0962406	0.0769231	0.0852575	0.092511	0.101961	0.169072	0.153333	0.119048
chr1	38300000	38325000	38312500	4.08854e-16	105.781	7	8	9	11	5	3	5	14	21	6	6	371	715	744	665	520	563	227	510	485	150	252	0.0188679	0.0111888	0.0120968	0.0165414	0.00961538	0.0053286	0.0220264	0.027451	0.043299	0.04	0.0238095
chr10	28800000	28825000	28812500	4.12222e-16	105.482	6	5	13	24	21	25	6	6	12	5	4	371	715	744	665	520	563	227	510	485	150	252	0.0161725	0.00699301	0.0174731	0.0360902	0.0403846	0.044405	0.0264317	0.0117647	0.0247423	0.0333333	0.015873
chr16	30950000	30975000	30962500	4.13524e-16	102.832	24	38	50	61	61	42	10	17	36	13	12	371	715	744	665	520	563	227	510	485	150	252	0.06469	0.0531469	0.0672043	0.0917293	0.117308	0.0746004	0.0440529	0.0333333	0.0742268	0.0866667	0.047619
chr13	79975000	80000000	79987500	4.20594e-16	104.552	21	54	43	38	24	33	15	53	64	12	30	371	715	744	665	520	563	227	510	485	150	252	0.0566038	0.0755245	0.0577957	0.0571429	0.0461538	0.0586146	0.0660793	0.103922	0.131959	0.08	0.119048
chr16	51050000	51075000	51062500	4.24974e-16	102.756	16	22	39	46	52	29	6	11	23	10	6	371	715	744	665	520	563	227	510	485	150	252	0.0431267	0.0307692	0.0524194	0.0691729	0.1	0.0515098	0.0264317	0.0215686	0.0474227	0.0666667	0.0238095
chr3	101475000	101500000	101487500	4.27546e-16	105.778	4	18	11	18	4	12	18	19	4	1	8	371	715	744	665	520	563	227	510	485	150	252	0.0107817	0.0251748	0.0147849	0.0270677	0.00769231	0.0213144	0.0792952	0.0372549	0.00824742	0.00666667	0.031746
chr7	99675000	99700000	99687500	4.37647e-16	105.662	50	58	46	53	23	25	15	48	35	9	33	371	715	744	665	520	563	227	510	485	150	252	0.134771	0.0811189	0.061828	0.0796992	0.0442308	0.044405	0.0660793	0.0941176	0.0721649	0.06	0.130952
chr7	111400000	111425000	111412500	4.37647e-16	105.682	55	69	46	55	24	25	15	58	37	7	39	371	715	744	665	520	563	227	510	485	150	252	0.148248	0.0965035	0.061828	0.0827068	0.0461538	0.044405	0.0660793	0.113725	0.0762887	0.0466667	0.154762
chr12	125550000	125575000	125562500	4.47656e-16	103.977	29	36	41	19	13	5	8	28	34	13	24	371	715	744	665	520	563	227	510	485	150	252	0.0781671	0.0503497	0.0551075	0.0285714	0.025	0.00888099	0.0352423	0.054902	0.0701031	0.0866667	0.0952381
chr16	62600000	62625000	62612500	4.56247e-16	102.586	10	12	22	7	11	7	0	1	10	9	4	371	715	744	665	520	563	227	510	485	150	252	0.0269542	0.0167832	0.0295699	0.0105263	0.0211538	0.0124334	0	0.00196078	0.0206186	0.06	0.015873
chr4	81150000	81175000	81162500	4.57819e-16	108.369	48	59	72	84	57	69	32	104	55	6	28	371	715	744	665	520	563	227	510	485	150	252	0.12938	0.0825175	0.0967742	0.126316	0.109615	0.122558	0.140969	0.203922	0.113402	0.04	0.111111
chr14	29350000	29375000	29362500	4.72463e-16	103.321	60	88	92	63	39	45	21	56	89	23	34	371	715	744	665	520	563	227	510	485	150	252	0.161725	0.123077	0.123656	0.0947368	0.075	0.079929	0.092511	0.109804	0.183505	0.153333	0.134921
chr16	51550000	51575000	51562500	4.77445e-16	102.471	8	10	24	9	10	9	0	1	10	10	4	371	715	744	665	520	563	227	510	485	150	252	0.0215633	0.013986	0.0322581	0.0135338	0.0192308	0.0159858	0	0.00196078	0.0206186	0.0666667	0.015873
chr7	111450000	111475000	111462500	4.80625e-16	105.422	58	68	46	51	21	25	19	61	38	8	43	371	715	744	665	520	563	227	510	485	150	252	0.156334	0.0951049	0.061828	0.0766917	0.0403846	0.044405	0.0837004	0.119608	0.0783505	0.0533333	0.170635
chr18	35050000	35075000	35062500	4.96237e-16	107.443	4	31	53	31	46	54	5	8	9	6	6	371	715	744	665	520	563	227	510	485	150	252	0.0107817	0.0433566	0.0712366	0.0466165	0.0884615	0.0959147	0.0220264	0.0156863	0.0185567	0.04	0.0238095
chr12	38625000	38650000	38637500	5.09208e-16	103.677	26	36	39	21	14	6	11	28	36	13	26	371	715	744	665	520	563	227	510	485	150	252	0.0700809	0.0503497	0.0524194	0.0315789	0.0269231	0.0106572	0.0484581	0.054902	0.0742268	0.0866667	0.103175
chr16	59925000	59950000	59937500	5.31904e-16	102.22	7	11	31	9	9	11	0	2	11	13	5	371	715	744	665	520	563	227	510	485	150	252	0.0188679	0.0153846	0.0416667	0.0135338	0.0173077	0.0195382	0	0.00392157	0.0226804	0.0866667	0.0198413
chr11	72450000	72475000	72462500	5.38059e-16	105.225	7	11	17	23	20	17	6	32	25	2	8	371	715	744	665	520	563	227	510	485	150	252	0.0188679	0.0153846	0.0228495	0.0345865	0.0384615	0.0301954	0.0264317	0.0627451	0.0515464	0.0133333	0.031746
chr12	38175000	38200000	38187500	5.40705e-16	103.527	22	32	36	20	15	6	10	27	37	10	24	371	715	744	665	520	563	227	510	485	150	252	0.0592992	0.0447552	0.0483871	0.0300752	0.0288462	0.0106572	0.0440529	0.0529412	0.0762887	0.0666667	0.0952381
chr6	76400000	76425000	76412500	5.42871e-16	106.507	12	14	18	8	14	13	13	28	7	1	10	371	715	744	665	520	563	227	510	485	150	252	0.032345	0.0195804	0.0241935	0.0120301	0.0269231	0.0230906	0.0572687	0.054902	0.014433	0.00666667	0.0396825
chr21	21575000	21600000	21587500	5.43996e-16	103.356	27	93	73	41	27	23	23	57	31	6	20	371	715	744	665	520	563	227	510	485	150	252	0.0727763	0.13007	0.0981183	0.0616541	0.0519231	0.0408526	0.101322	0.111765	0.0639175	0.04	0.0793651
chr17	11250000	11275000	11262500	5.51154e-16	103.987	13	55	61	41	31	35	20	37	10	5	5	371	715	744	665	520	563	227	510	485	150	252	0.0350404	0.0769231	0.0819892	0.0616541	0.0596154	0.062167	0.0881057	0.072549	0.0206186	0.0333333	0.0198413
chr21	37500000	37525000	37512500	5.55698e-16	103.258	32	85	72	42	22	22	26	60	28	7	21	371	715	744	665	520	563	227	510	485	150	252	0.0862534	0.118881	0.0967742	0.0631579	0.0423077	0.0390764	0.114537	0.117647	0.057732	0.0466667	0.0833333
chr2	190400000	190425000	190412500	5.60447e-16	106.846	8	28	21	16	13	14	10	25	9	1	20	371	715	744	665	520	563	227	510	485	150	252	0.0215633	0.0391608	0.0282258	0.0240602	0.025	0.0248668	0.0440529	0.0490196	0.0185567	0.00666667	0.0793651
chr6	163600000	163625000	163612500	5.64329e-16	106.36	22	48	42	27	12	21	16	44	15	12	19	371	715	744	665	520	563	227	510	485	150	252	0.0592992	0.0671329	0.0564516	0.0406015	0.0230769	0.0373002	0.0704846	0.0862745	0.0309278	0.08	0.0753968
chr19	41075000	41100000	41087500	5.68112e-16	102.744	5	24	12	11	16	9	17	48	12	5	3	371	715	744	665	520	563	227	510	485	150	252	0.0134771	0.0335664	0.016129	0.0165414	0.0307692	0.0159858	0.0748899	0.0941176	0.0247423	0.0333333	0.0119048
chr16	575000	600000	587500	5.95472e-16	101.96	9	15	35	15	11	10	0	4	12	11	4	371	715	744	665	520	563	227	510	485	150	252	0.0242588	0.020979	0.047043	0.0225564	0.0211538	0.017762	0	0.00784314	0.0247423	0.0733333	0.015873
chr22	18250000	18275000	18262500	6.00394e-16	101.677	22	11	22	15	16	4	5	9	32	5	13	371	715	744	665	520	563	227	510	485	150	252	0.0592992	0.0153846	0.0295699	0.0225564	0.0307692	0.0071048	0.0220264	0.0176471	0.0659794	0.0333333	0.0515873
chr5	64950000	64975000	64962500	6.03495e-16	106.668	12	12	21	31	15	25	4	12	23	15	8	371	715	744	665	520	563	227	510	485	150	252	0.032345	0.0167832	0.0282258	0.0466165	0.0288462	0.044405	0.0176211	0.0235294	0.0474227	0.1	0.031746
chr9	26125000	26150000	26137500	6.25094e-16	103.911	15	14	16	20	13	12	18	24	18	13	10	371	715	744	665	520	563	227	510	485	150	252	0.0404313	0.0195804	0.0215054	0.0300752	0.025	0.0213144	0.0792952	0.0470588	0.0371134	0.0866667	0.0396825
chr10	117175000	117200000	117187500	6.27992e-16	104.534	3	2	17	17	18	16	3	3	10	7	4	371	715	744	665	520	563	227	510	485	150	252	0.00808625	0.0027972	0.0228495	0.0255639	0.0346154	0.0284192	0.0132159	0.00588235	0.0206186	0.0466667	0.015873
chr16	89625000	89650000	89637500	6.46469e-16	101.764	12	14	39	22	15	11	2	10	11	12	3	371	715	744	665	520	563	227	510	485	150	252	0.032345	0.0195804	0.0524194	0.0330827	0.0288462	0.0195382	0.00881057	0.0196078	0.0226804	0.08	0.0119048
chr16	59900000	59925000	59912500	6.46469e-16	101.75	9	14	37	19	12	9	2	8	12	11	3	371	715	744	665	520	563	227	510	485	150	252	0.0242588	0.0195804	0.0497312	0.0285714	0.0230769	0.0159858	0.00881057	0.0156863	0.0247423	0.0733333	0.0119048
chr11	47625000	47650000	47637500	6.6617e-16	104.719	9	14	23	28	19	19	4	34	29	1	9	371	715	744	665	520	563	227	510	485	150	252	0.0242588	0.0195804	0.030914	0.0421053	0.0365385	0.0337478	0.0176211	0.0666667	0.0597938	0.00666667	0.0357143
chr17	45975000	46000000	45987500	6.66823e-16	103.532	13	53	65	42	33	32	29	44	11	3	3	371	715	744	665	520	563	227	510	485	150	252	0.0350404	0.0741259	0.0873656	0.0631579	0.0634615	0.0568384	0.127753	0.0862745	0.0226804	0.02	0.0119048
chr21	39025000	39050000	39037500	6.71385e-16	102.798	33	90	76	44	20	21	25	60	23	7	21	371	715	744	665	520	563	227	510	485	150	252	0.0889488	0.125874	0.102151	0.0661654	0.0384615	0.0373002	0.110132	0.117647	0.0474227	0.0466667	0.0833333
chr14	101775000	101800000	101787500	7.00485e-16	102.448	66	106	92	60	39	53	24	58	89	23	35	371	715	744	665	520	563	227	510	485	150	252	0.177898	0.148252	0.123656	0.0902256	0.075	0.0941385	0.105727	0.113725	0.183505	0.153333	0.138889
chr9	26100000	26125000	26112500	7.0641e-16	103.62	14	17	18	17	12	14	19	30	24	13	10	371	715	744	665	520	563	227	510	485	150	252	0.0377358	0.0237762	0.0241935	0.0255639	0.0230769	0.0248668	0.0837004	0.0588235	0.0494845	0.0866667	0.0396825
chr7	124475000	124500000	124487500	7.14668e-16	104.529	62	65	43	49	21	23	21	60	38	7	42	371	715	744	665	520	563	227	510	485	150	252	0.167116	0.0909091	0.0577957	0.0736842	0.0403846	0.0408526	0.092511	0.117647	0.0783505	0.0466667	0.166667
chr21	30225000	30250000	30237500	7.18112e-16	102.602	34	84	76	41	21	19	24	63	23	6	20	371	715	744	665	520	563	227	510	485	150	252	0.0916442	0.117483	0.102151	0.0616541	0.0403846	0.0337478	0.105727	0.123529	0.0474227	0.04	0.0793651
chr10	105375000	105400000	105387500	7.22942e-16	104.193	3	2	7	16	11	9	1	1	3	8	2	371	715	744	665	520	563	227	510	485	150	252	0.00808625	0.0027972	0.0094086	0.0240602	0.0211538	0.0159858	0.00440529	0.00196078	0.00618557	0.0533333	0.00793651
chr17	77475000	77500000	77487500	7.28222e-16	103.301	15	57	71	41	36	33	35	48	13	2	3	371	715	744	665	520	563	227	510	485	150	252	0.0404313	0.0797203	0.0954301	0.0616541	0.0692308	0.0586146	0.154185	0.0941176	0.0268041	0.0133333	0.0119048
chr11	66350000	66375000	66362500	7.56172e-16	104.402	14	14	26	36	26	17	7	39	30	3	12	371	715	744	665	520	563	227	510	485	150	252	0.0377358	0.0195804	0.0349462	0.0541353	0.05	0.0301954	0.030837	0.0764706	0.0618557	0.02	0.047619
chr17	46000000	46025000	46012500	7.56891e-16	103.177	17	55	72	42	37	38	36	52	15	1	3	371	715	744	665	520	563	227	510	485	150	252	0.0458221	0.0769231	0.0967742	0.0631579	0.0711538	0.0674956	0.15859	0.101961	0.0309278	0.00666667	0.0119048
chr11	70100000	70125000	70112500	7.69731e-16	104.322	19	12	28	40	32	18	8	47	29	4	12	371	715	744	665	520	563	227	510	485	150	252	0.0512129	0.0167832	0.0376344	0.0601504	0.0615385	0.0319716	0.0352423	0.0921569	0.0597938	0.0266667	0.047619
chr12	49425000	49450000	49437500	7.72634e-16	102.734	22	30	33	20	13	6	14	25	27	12	26	371	715	744	665	520	563	227	510	485	150	252	0.0592992	0.041958	0.0443548	0.0300752	0.025	0.0106572	0.061674	0.0490196	0.0556701	0.08	0.103175
chr8	27200000	27225000	27212500	7.7426e-16	105.746	4	7	9	12	12	12	8	24	26	9	3	371	715	744	665	520	563	227	510	485	150	252	0.0107817	0.00979021	0.0120968	0.0180451	0.0230769	0.0213144	0.0352423	0.0470588	0.0536082	0.06	0.0119048
chr21	16550000	16575000	16562500	7.77891e-16	102.381	35	82	70	42	20	15	22	60	24	8	21	371	715	744	665	520	563	227	510	485	150	252	0.0943396	0.114685	0.094086	0.0631579	0.0384615	0.026643	0.0969163	0.117647	0.0494845	0.0533333	0.0833333
chr1	6575000	6600000	6587500	7.82435e-16	104.355	10	7	6	9	3	4	4	13	23	6	6	371	715	744	665	520	563	227	510	485	150	252	0.0269542	0.00979021	0.00806452	0.0135338	0.00576923	0.0071048	0.0176211	0.0254902	0.0474227	0.04	0.0238095
chr13	26000000	26025000	26012500	7.83879e-16	103.175	18	45	37	33	22	26	13	41	53	13	24	371	715	744	665	520	563	227	510	485	150	252	0.0485175	0.0629371	0.0497312	0.0496241	0.0423077	0.0461812	0.0572687	0.0803922	0.109278	0.0866667	0.0952381
chr10	79775000	79800000	79787500	7.85127e-16	103.978	4	4	7	13	13	11	2	3	4	8	2	371	715	744	665	520	563	227	510	485	150	252	0.0107817	0.00559441	0.0094086	0.0195489	0.025	0.0195382	0.00881057	0.00588235	0.00824742	0.0533333	0.00793651
chr4	73975000	74000000	73987500	8.05805e-16	107.039	45	58	82	84	61	65	31	106	61	6	31	371	715	744	665	520	563	227	510	485	150	252	0.121294	0.0811189	0.110215	0.126316	0.117308	0.115453	0.136564	0.207843	0.125773	0.04	0.123016
chr16	67775000	67800000	67787500	8.06733e-16	101.254	14	11	32	23	13	9	2	11	17	11	2	371	715	744	665	520	563	227	510	485	150	252	0.0377358	0.0153846	0.0430108	0.0345865	0.025	0.0159858	0.00881057	0.0215686	0.0350515	0.0733333	0.00793651
chr12	38200000	38225000	38212500	8.12831e-16	102.6	19	31	27	19	14	11	13	23	23	12	26	371	715	744	665	520	563	227	510	485	150	252	0.0512129	0.0433566	0.0362903	0.0285714	0.0269231	0.0195382	0.0572687	0.045098	0.0474227	0.08	0.103175
chr12	49450000	49475000	49462500	8.12831e-16	102.584	15	36	30	19	10	17	16	22	19	11	25	371	715	744	665	520	563	227	510	485	150	252	0.0404313	0.0503497	0.0403226	0.0285714	0.0192308	0.0301954	0.0704846	0.0431373	0.0391753	0.0733333	0.0992063
chr16	89975000	90000000	89987500	8.18139e-16	101.207	10	19	8	12	8	12	8	28	17	7	6	371	715	744	665	520	563	227	510	485	150	252	0.0269542	0.0265734	0.0107527	0.0180451	0.0153846	0.0213144	0.0352423	0.054902	0.0350515	0.0466667	0.0238095
chr17	61575000	61600000	61587500	8.2198e-16	102.938	18	51	69	36	37	34	30	49	18	1	7	371	715	744	665	520	563	227	510	485	150	252	0.0485175	0.0713287	0.0927419	0.0541353	0.0711538	0.0603908	0.132159	0.0960784	0.0371134	0.00666667	0.0277778
chr17	11275000	11300000	11287500	8.2198e-16	102.919	17	54	68	39	35	35	34	53	17	1	6	371	715	744	665	520	563	227	510	485	150	252	0.0458221	0.0755245	0.0913978	0.0586466	0.0673077	0.062167	0.14978	0.103922	0.0350515	0.00666667	0.0238095
chr10	117025000	117050000	117037500	8.32577e-16	103.815	6	7	6	3	3	8	2	5	6	9	4	371	715	744	665	520	563	227	510	485	150	252	0.0161725	0.00979021	0.00806452	0.00451128	0.00576923	0.0142096	0.00881057	0.00980392	0.0123711	0.06	0.015873
chr17	11500000	11525000	11512500	8.46771e-16	102.817	19	43	62	39	33	29	22	42	15	2	9	371	715	744	665	520	563	227	510	485	150	252	0.0512129	0.0601399	0.0833333	0.0586466	0.0634615	0.0515098	0.0969163	0.0823529	0.0309278	0.0133333	0.0357143
chr2	136500000	136525000	136512500	8.58855e-16	105.871	8	30	22	14	11	10	10	26	11	1	20	371	715	744	665	520	563	227	510	485	150	252	0.0215633	0.041958	0.0295699	0.0210526	0.0211538	0.017762	0.0440529	0.0509804	0.0226804	0.00666667	0.0793651
chr19	13925000	13950000	13937500	8.84228e-16	101.752	7	28	19	16	18	14	17	48	14	5	6	371	715	744	665	520	563	227	510	485	150	252	0.0188679	0.0391608	0.0255376	0.0240602	0.0346154	0.0248668	0.0748899	0.0941176	0.028866	0.0333333	0.0238095
chr9	31225000	31250000	31237500	9.28467e-16	103.002	13	22	17	14	10	15	20	31	24	13	10	371	715	744	665	520	563	227	510	485	150	252	0.0350404	0.0307692	0.0228495	0.0210526	0.0192308	0.026643	0.0881057	0.0607843	0.0494845	0.0866667	0.0396825
chr17	61550000	61575000	61562500	9.51625e-16	102.526	6	34	17	17	11	9	5	15	8	12	8	371	715	744	665	520	563	227	510	485	150	252	0.0161725	0.0475524	0.0228495	0.0255639	0.0211538	0.0159858	0.0220264	0.0294118	0.0164948	0.08	0.031746
chr1	3425000	3450000	3437500	9.52712e-16	103.906	11	8	8	11	3	4	6	9	26	4	6	371	715	744	665	520	563	227	510	485	150	252	0.0296496	0.0111888	0.0107527	0.0165414	0.00576923	0.0071048	0.0264317	0.0176471	0.0536082	0.0266667	0.0238095
chr19	13900000	13925000	13912500	9.91558e-16	101.471	8	26	24	16	23	18	18	47	12	5	6	371	715	744	665	520	563	227	510	485	150	252	0.0215633	0.0363636	0.0322581	0.0240602	0.0442308	0.0319716	0.0792952	0.0921569	0.0247423	0.0333333	0.0238095
chr11	117150000	117175000	117162500	9.92649e-16	103.731	6	22	31	28	27	27	2	9	6	1	8	371	715	744	665	520	563	227	510	485	150	252	0.0161725	0.0307692	0.0416667	0.0421053	0.0519231	0.0479574	0.00881057	0.0176471	0.0123711	0.00666667	0.031746
chr11	121950000	121975000	121962500	9.9311e-16	103.689	6	25	35	32	32	30	3	11	5	1	7	371	715	744	665	520	563	227	510	485	150	252	0.0161725	0.034965	0.047043	0.0481203	0.0615385	0.053286	0.0132159	0.0215686	0.0103093	0.00666667	0.0277778
chr7	63625000	63650000	63637500	9.99261e-16	103.768	60	62	37	45	21	23	21	57	35	6	38	371	715	744	665	520	563	227	510	485	150	252	0.161725	0.0867133	0.0497312	0.0676692	0.0403846	0.0408526	0.092511	0.111765	0.0721649	0.04	0.150794
chr16	89650000	89675000	89662500	1.00304e-15	100.75	8	13	7	13	7	8	6	25	15	8	6	371	715	744	665	520	563	227	510	485	150	252	0.0215633	0.0181818	0.0094086	0.0195489	0.0134615	0.0142096	0.0264317	0.0490196	0.0309278	0.0533333	0.0238095
chr7	63650000	63675000	63662500	1.01605e-15	103.697	52	52	33	40	18	23	19	51	34	6	32	371	715	744	665	520	563	227	510	485	150	252	0.140162	0.0727273	0.0443548	0.0601504	0.0346154	0.0408526	0.0837004	0.1	0.0701031	0.04	0.126984
chr12	132400000	132425000	132412500	1.01738e-15	102.078	14	42	27	21	12	19	21	28	15	10	18	371	715	744	665	520	563	227	510	485	150	252	0.0377358	0.0587413	0.0362903	0.0315789	0.0230769	0.0337478	0.092511	0.054902	0.0309278	0.0666667	0.0714286
chr8	132925000	132950000	132937500	1.01837e-15	105.081	8	14	11	8	24	16	6	28	6	3	4	371	715	744	665	520	563	227	510	485	150	252	0.0215633	0.0195804	0.0147849	0.0120301	0.0461538	0.0284192	0.0264317	0.054902	0.0123711	0.02	0.015873
chr20	60575000	60600000	60587500	1.02252e-15	101.542	44	50	26	23	23	21	23	56	33	18	28	371	715	744	665	520	563	227	510	485	150	252	0.118598	0.0699301	0.0349462	0.0345865	0.0442308	0.0373002	0.101322	0.109804	0.0680412	0.12	0.111111
chr21	21475000	21500000	21487500	1.0363e-15	101.712	36	76	63	39	21	13	23	61	19	6	22	371	715	744	665	520	563	227	510	485	150	252	0.097035	0.106294	0.0846774	0.0586466	0.0403846	0.0230906	0.101322	0.119608	0.0391753	0.04	0.0873016
chr22	18200000	18225000	18212500	1.04745e-15	100.445	23	13	26	20	15	7	8	12	34	4	14	371	715	744	665	520	563	227	510	485	150	252	0.0619946	0.0181818	0.0349462	0.0300752	0.0288462	0.0124334	0.0352423	0.0235294	0.0701031	0.0266667	0.0555556
chr20	60900000	60925000	60912500	1.06333e-15	101.425	35	41	25	24	19	19	24	57	33	14	25	371	715	744	665	520	563	227	510	485	150	252	0.0943396	0.0573427	0.0336022	0.0360902	0.0365385	0.0337478	0.105727	0.111765	0.0680412	0.0933333	0.0992063
chr10	91100000	91125000	91112500	1.07483e-15	103.228	7	7	4	2	5	6	2	6	10	11	4	371	715	744	665	520	563	227	510	485	150	252	0.0188679	0.00979021	0.00537634	0.00300752	0.00961538	0.0106572	0.00881057	0.0117647	0.0206186	0.0733333	0.015873
chr21	21375000	21400000	21387500	1.09038e-15	101.555	32	67	63	39	21	18	23	58	18	8	22	371	715	744	665	520	563	227	510	485	150	252	0.0862534	0.0937063	0.0846774	0.0586466	0.0403846	0.0319716	0.101322	0.113725	0.0371134	0.0533333	0.0873016
chr17	38275000	38300000	38287500	1.09302e-15	102.189	8	37	28	17	14	9	8	17	10	16	12	371	715	744	665	520	563	227	510	485	150	252	0.0215633	0.0517483	0.0376344	0.0255639	0.0269231	0.0159858	0.0352423	0.0333333	0.0206186	0.106667	0.047619
chr21	21425000	21450000	21437500	1.1238e-15	101.399	34	61	57	38	20	24	26	55	19	11	25	371	715	744	665	520	563	227	510	485	150	252	0.0916442	0.0853147	0.0766129	0.0571429	0.0384615	0.0426288	0.114537	0.107843	0.0391753	0.0733333	0.0992063
chr21	21900000	21925000	21912500	1.1238e-15	101.405	37	59	57	37	24	25	29	64	20	11	26	371	715	744	665	520	563	227	510	485	150	252	0.0997305	0.0825175	0.0766129	0.0556391	0.0461538	0.044405	0.127753	0.12549	0.0412371	0.0733333	0.103175
chr6	169125000	169150000	169137500	1.12631e-15	104.806	21	50	43	31	11	22	15	44	17	16	20	371	715	744	665	520	563	227	510	485	150	252	0.0566038	0.0699301	0.0577957	0.0466165	0.0211538	0.0390764	0.0660793	0.0862745	0.0350515	0.106667	0.0793651
chr22	50300000	50325000	50312500	1.14869e-15	100.22	25	15	31	22	16	14	13	13	34	4	17	371	715	744	665	520	563	227	510	485	150	252	0.0673854	0.020979	0.0416667	0.0330827	0.0307692	0.0248668	0.0572687	0.0254902	0.0701031	0.0266667	0.0674603
chr16	57850000	57875000	57862500	1.17726e-15	100.387	14	8	6	8	5	8	2	9	8	8	3	371	715	744	665	520	563	227	510	485	150	252	0.0377358	0.0111888	0.00806452	0.0120301	0.00961538	0.0142096	0.00881057	0.0176471	0.0164948	0.0533333	0.0119048
chr10	78700000	78725000	78712500	1.19807e-15	102.958	7	6	3	2	4	7	1	5	11	10	4	371	715	744	665	520	563	227	510	485	150	252	0.0188679	0.00839161	0.00403226	0.00300752	0.00769231	0.0124334	0.00440529	0.00980392	0.0226804	0.0666667	0.015873
chr8	42875000	42900000	42887500	1.20155e-15	104.652	10	14	8	13	20	16	10	35	10	3	3	371	715	744	665	520	563	227	510	485	150	252	0.0269542	0.0195804	0.0107527	0.0195489	0.0384615	0.0284192	0.0440529	0.0686275	0.0206186	0.02	0.0119048
chr2	236625000	236650000	236637500	1.2068e-15	105.084	7	32	22	15	12	12	9	27	11	1	18	371	715	744	665	520	563	227	510	485	150	252	0.0188679	0.0447552	0.0295699	0.0225564	0.0230769	0.0213144	0.0396476	0.0529412	0.0226804	0.00666667	0.0714286
chr19	40800000	40825000	40812500	1.21053e-15	101.006	10	29	24	17	21	25	23	55	14	8	7	371	715	744	665	520	563	227	510	485	150	252	0.0269542	0.0405594	0.0322581	0.0255639	0.0403846	0.044405	0.101322	0.107843	0.028866	0.0533333	0.0277778
chr18	400000	425000	412500	1.2159e-15	105.32	4	26	53	30	38	56	3	4	8	6	6	371	715	744	665	520	563	227	510	485	150	252	0.0107817	0.0363636	0.0712366	0.0451128	0.0730769	0.0994671	0.0132159	0.00784314	0.0164948	0.04	0.0238095
chr17	10775000	10800000	10787500	1.24542e-15	101.87	8	41	32	21	15	11	9	19	12	18	12	371	715	744	665	520	563	227	510	485	150	252	0.0215633	0.0573427	0.0430108	0.0315789	0.0288462	0.0195382	0.0396476	0.0372549	0.0247423	0.12	0.047619
chr7	131300000	131325000	131312500	1.251e-15	103.212	37	40	20	30	20	19	14	40	29	6	23	371	715	744	665	520	563	227	510	485	150	252	0.0997305	0.0559441	0.0268817	0.0451128	0.0384615	0.0337478	0.061674	0.0784314	0.0597938	0.04	0.0912698
chr1	171675000	171700000	171687500	1.27516e-15	103.253	10	8	7	12	4	5	8	7	23	6	9	371	715	744	665	520	563	227	510	485	150	252	0.0269542	0.0111888	0.0094086	0.0180451	0.00769231	0.00888099	0.0352423	0.0137255	0.0474227	0.04	0.0357143
chr22	27750000	27775000	27762500	1.28316e-15	99.9555	44	39	40	44	28	32	20	41	28	5	26	371	715	744	665	520	563	227	510	485	150	252	0.118598	0.0545455	0.0537634	0.0661654	0.0538462	0.0568384	0.0881057	0.0803922	0.057732	0.0333333	0.103175
chr17	11475000	11500000	11487500	1.31334e-15	101.719	10	46	32	19	14	10	8	19	11	17	13	371	715	744	665	520	563	227	510	485	150	252	0.0269542	0.0643357	0.0430108	0.0285714	0.0269231	0.017762	0.0352423	0.0372549	0.0226804	0.113333	0.0515873
chr19	1300000	1325000	1312500	1.32096e-15	100.784	14	31	32	26	26	26	28	66	14	10	9	371	715	744	665	520	563	227	510	485	150	252	0.0377358	0.0433566	0.0430108	0.0390977	0.05	0.0461812	0.123348	0.129412	0.028866	0.0666667	0.0357143
chr17	38150000	38175000	38162500	1.33846e-15	101.643	12	46	32	19	11	9	9	24	9	17	13	371	715	744	665	520	563	227	510	485	150	252	0.032345	0.0643357	0.0430108	0.0285714	0.0211538	0.0159858	0.0396476	0.0470588	0.0185567	0.113333	0.0515873
chr18	74550000	74575000	74562500	1.3533e-15	104.916	4	25	55	31	34	51	3	3	9	7	6	371	715	744	665	520	563	227	510	485	150	252	0.0107817	0.034965	0.0739247	0.0466165	0.0653846	0.0905861	0.0132159	0.00588235	0.0185567	0.0466667	0.0238095
chr10	118500000	118525000	118512500	1.39021e-15	102.602	9	4	5	5	3	10	1	5	7	8	3	371	715	744	665	520	563	227	510	485	150	252	0.0242588	0.00559441	0.00672043	0.0075188	0.00576923	0.017762	0.00440529	0.00980392	0.014433	0.0533333	0.0119048
chr16	4400000	4425000	4412500	1.43203e-15	99.9466	14	6	6	10	4	5	2	8	10	8	3	371	715	744	665	520	563	227	510	485	150	252	0.0377358	0.00839161	0.00806452	0.0150376	0.00769231	0.00888099	0.00881057	0.0156863	0.0206186	0.0533333	0.0119048
chr12	34525000	34550000	34537500	1.44172e-15	101.303	12	40	28	15	16	15	21	30	17	11	18	371	715	744	665	520	563	227	510	485	150	252	0.032345	0.0559441	0.0376344	0.0225564	0.0307692	0.026643	0.092511	0.0588235	0.0350515	0.0733333	0.0714286
chr2	232500000	232525000	232512500	1.44573e-15	104.642	15	53	40	34	24	26	20	55	48	7	14	371	715	744	665	520	563	227	510	485	150	252	0.0404313	0.0741259	0.0537634	0.0511278	0.0461538	0.0461812	0.0881057	0.107843	0.0989691	0.0466667	0.0555556
chr17	77650000	77675000	77662500	1.47154e-15	101.403	16	46	29	17	12	14	10	30	10	12	15	371	715	744	665	520	563	227	510	485	150	252	0.0431267	0.0643357	0.0389785	0.0255639	0.0230769	0.0248668	0.0440529	0.0588235	0.0206186	0.08	0.0595238
chr11	120200000	120225000	120212500	1.47246e-15	102.797	5	24	43	33	30	28	4	14	5	1	9	371	715	744	665	520	563	227	510	485	150	252	0.0134771	0.0335664	0.0577957	0.0496241	0.0576923	0.0497336	0.0176211	0.027451	0.0103093	0.00666667	0.0357143
chr5	45800000	45825000	45812500	1.51054e-15	104.615	8	13	19	29	17	23	4	12	25	19	12	371	715	744	665	520	563	227	510	485	150	252	0.0215633	0.0181818	0.0255376	0.043609	0.0326923	0.0408526	0.0176211	0.0235294	0.0515464	0.126667	0.047619
chr20	43350000	43375000	43362500	1.55621e-15	100.567	30	34	24	23	20	18	21	51	34	10	18	371	715	744	665	520	563	227	510	485	150	252	0.0808625	0.0475524	0.0322581	0.0345865	0.0384615	0.0319716	0.092511	0.1	0.0701031	0.0666667	0.0714286
chr4	1925000	1950000	1937500	1.56156e-15	105.505	43	64	89	83	59	70	33	109	68	5	28	371	715	744	665	520	563	227	510	485	150	252	0.115903	0.0895105	0.119624	0.124812	0.113462	0.124334	0.145374	0.213725	0.140206	0.0333333	0.111111
chr19	58900000	58925000	58912500	1.56231e-15	100.389	16	35	29	30	28	26	27	89	15	10	11	371	715	744	665	520	563	227	510	485	150	252	0.0431267	0.048951	0.0389785	0.0451128	0.0538462	0.0461812	0.118943	0.17451	0.0309278	0.0666667	0.0436508
chr6	43525000	43550000	43537500	1.56963e-15	104.029	23	46	42	31	15	21	10	39	18	18	20	371	715	744	665	520	563	227	510	485	150	252	0.0619946	0.0643357	0.0564516	0.0466165	0.0288462	0.0373002	0.0440529	0.0764706	0.0371134	0.12	0.0793651
chr12	111875000	111900000	111887500	1.57184e-15	101.096	12	39	31	18	15	16	19	32	16	10	19	371	715	744	665	520	563	227	510	485	150	252	0.032345	0.0545455	0.0416667	0.0270677	0.0288462	0.0284192	0.0837004	0.0627451	0.0329897	0.0666667	0.0753968
chr22	28175000	28200000	28187500	1.57333e-15	99.4887	44	36	40	45	28	26	24	42	35	6	33	371	715	744	665	520	563	227	510	485	150	252	0.118598	0.0503497	0.0537634	0.0676692	0.0538462	0.0461812	0.105727	0.0823529	0.0721649	0.04	0.130952
chr1	201275000	201300000	201287500	1.57903e-15	102.767	12	10	10	12	4	6	6	3	21	4	7	371	715	744	665	520	563	227	510	485	150	252	0.032345	0.013986	0.0134409	0.0180451	0.00769231	0.0106572	0.0264317	0.00588235	0.043299	0.0266667	0.0277778
chr16	60800000	60825000	60812500	1.58156e-15	99.7005	12	5	4	8	2	2	2	3	7	9	1	371	715	744	665	520	563	227	510	485	150	252	0.032345	0.00699301	0.00537634	0.0120301	0.00384615	0.0035524	0.00881057	0.00588235	0.014433	0.06	0.00396825
chr16	6975000	7000000	6987500	1.58156e-15	99.7083	10	5	5	10	2	5	2	6	8	10	2	371	715	744	665	520	563	227	510	485	150	252	0.0269542	0.00699301	0.00672043	0.0150376	0.00384615	0.00888099	0.00881057	0.0117647	0.0164948	0.0666667	0.00793651
chr14	106350000	106375000	106362500	1.59099e-15	100.65	68	113	86	62	39	49	31	68	86	20	34	371	715	744	665	520	563	227	510	485	150	252	0.183288	0.158042	0.115591	0.0932331	0.075	0.0870337	0.136564	0.133333	0.17732	0.133333	0.134921
chr12	54975000	55000000	54987500	1.60034e-15	101.038	12	42	25	15	14	13	19	30	15	9	17	371	715	744	665	520	563	227	510	485	150	252	0.032345	0.0587413	0.0336022	0.0225564	0.0269231	0.0230906	0.0837004	0.0588235	0.0309278	0.06	0.0674603
chr2	188400000	188425000	188412500	1.61048e-15	104.359	22	61	53	36	29	30	22	69	50	8	15	371	715	744	665	520	563	227	510	485	150	252	0.0592992	0.0853147	0.0712366	0.0541353	0.0557692	0.053286	0.0969163	0.135294	0.103093	0.0533333	0.0595238
chr1	3400000	3425000	3412500	1.6259e-15	102.681	15	11	17	15	7	7	0	3	22	0	5	371	715	744	665	520	563	227	510	485	150	252	0.0404313	0.0153846	0.0228495	0.0225564	0.0134615	0.0124334	0	0.00588235	0.0453608	0	0.0198413
chr2	136450000	136475000	136462500	1.62756e-15	104.288	21	66	56	38	30	36	23	67	47	7	20	371	715	744	665	520	563	227	510	485	150	252	0.0566038	0.0923077	0.0752688	0.0571429	0.0576923	0.0639432	0.101322	0.131373	0.0969072	0.0466667	0.0793651
chr22	27800000	27825000	27812500	1.63492e-15	99.3814	46	44	47	43	23	31	24	41	38	9	39	371	715	744	665	520	563	227	510	485	150	252	0.123989	0.0615385	0.063172	0.0646617	0.0442308	0.0550622	0.105727	0.0803922	0.0783505	0.06	0.154762
chr3	72375000	72400000	72387500	1.63795e-15	102.812	3	18	10	18	3	10	18	20	4	1	7	371	715	744	665	520	563	227	510	485	150	252	0.00808625	0.0251748	0.0134409	0.0270677	0.00576923	0.017762	0.0792952	0.0392157	0.00824742	0.00666667	0.0277778
chr3	120850000	120875000	120862500	1.63795e-15	102.84	4	18	11	10	3	9	15	17	5	2	4	371	715	744	665	520	563	227	510	485	150	252	0.0107817	0.0251748	0.0147849	0.0150376	0.00576923	0.0159858	0.0660793	0.0333333	0.0103093	0.0133333	0.015873
chr13	25975000	26000000	25987500	1.64134e-15	101.546	16	53	47	19	11	6	9	19	21	4	4	371	715	744	665	520	563	227	510	485	150	252	0.0431267	0.0741259	0.063172	0.0285714	0.0211538	0.0106572	0.0396476	0.0372549	0.043299	0.0266667	0.015873
chr12	107425000	107450000	107437500	1.6523e-15	100.95	14	36	22	14	13	10	17	27	16	7	17	371	715	744	665	520	563	227	510	485	150	252	0.0377358	0.0503497	0.0295699	0.0210526	0.025	0.017762	0.0748899	0.0529412	0.0329897	0.0466667	0.0674603
chr9	31200000	31225000	31212500	1.67579e-15	101.697	11	27	20	12	9	12	19	29	23	10	9	371	715	744	665	520	563	227	510	485	150	252	0.0296496	0.0377622	0.0268817	0.0180451	0.0173077	0.0213144	0.0837004	0.0568627	0.0474227	0.0666667	0.0357143
chr19	425000	450000	437500	1.67703e-15	100.204	15	38	28	30	33	24	29	92	20	10	14	371	715	744	665	520	563	227	510	485	150	252	0.0404313	0.0531469	0.0376344	0.0451128	0.0634615	0.0426288	0.127753	0.180392	0.0412371	0.0666667	0.0555556
chr9	3075000	3100000	3087500	1.67757e-15	101.669	11	29	18	9	8	13	17	29	22	11	9	371	715	744	665	520	563	227	510	485	150	252	0.0296496	0.0405594	0.0241935	0.0135338	0.0153846	0.0230906	0.0748899	0.0568627	0.0453608	0.0733333	0.0357143
chr16	59975000	60000000	59987500	1.6987e-15	99.5302	11	6	5	5	2	4	2	2	8	8	2	371	715	744	665	520	563	227	510	485	150	252	0.0296496	0.00839161	0.00672043	0.0075188	0.00384615	0.0071048	0.00881057	0.00392157	0.0164948	0.0533333	0.00793651
chr9	31925000	31950000	31937500	1.70364e-15	101.61	9	25	16	9	7	9	15	32	17	7	8	371	715	744	665	520	563	227	510	485	150	252	0.0242588	0.034965	0.0215054	0.0135338	0.0134615	0.0159858	0.0660793	0.0627451	0.0350515	0.0466667	0.031746
chr14	24650000	24675000	24662500	1.70732e-15	100.477	70	122	87	60	36	45	36	72	84	18	38	371	715	744	665	520	563	227	510	485	150	252	0.188679	0.170629	0.116935	0.0902256	0.0692308	0.079929	0.15859	0.141176	0.173196	0.12	0.150794
chr15	80750000	80775000	80762500	1.70898e-15	102.266	9	40	44	24	21	28	58	122	20	6	12	371	715	744	665	520	563	227	510	485	150	252	0.0242588	0.0559441	0.0591398	0.0360902	0.0403846	0.0497336	0.255507	0.239216	0.0412371	0.04	0.047619
chr16	23575000	23600000	23587500	1.74707e-15	99.4543	14	30	19	18	15	8	10	37	22	9	8	371	715	744	665	520	563	227	510	485	150	252	0.0377358	0.041958	0.0255376	0.0270677	0.0288462	0.0142096	0.0440529	0.072549	0.0453608	0.06	0.031746
chr8	27175000	27200000	27187500	1.75987e-15	103.758	9	16	10	17	21	16	10	39	12	7	3	371	715	744	665	520	563	227	510	485	150	252	0.0242588	0.0223776	0.0134409	0.0255639	0.0403846	0.0284192	0.0440529	0.0764706	0.0247423	0.0466667	0.0119048
chr21	30975000	31000000	30987500	1.78887e-15	100.347	35	54	61	36	18	25	27	69	19	12	24	371	715	744	665	520	563	227	510	485	150	252	0.0943396	0.0755245	0.0819892	0.0541353	0.0346154	0.044405	0.118943	0.135294	0.0391753	0.08	0.0952381
chr11	20050000	20075000	20062500	1.82659e-15	102.291	5	29	51	33	23	30	7	18	4	3	11	371	715	744	665	520	563	227	510	485	150	252	0.0134771	0.0405594	0.0685484	0.0496241	0.0442308	0.053286	0.030837	0.0352941	0.00824742	0.02	0.0436508
chr20	35375000	35400000	35387500	1.85508e-15	100.154	27	27	21	21	16	16	20	45	26	7	14	371	715	744	665	520	563	227	510	485	150	252	0.0727763	0.0377622	0.0282258	0.0315789	0.0307692	0.0284192	0.0881057	0.0882353	0.0536082	0.0466667	0.0555556
chr18	2600000	2625000	2612500	1.87393e-15	104.052	5	26	48	32	30	46	4	3	8	7	6	371	715	744	665	520	563	227	510	485	150	252	0.0134771	0.0363636	0.0645161	0.0481203	0.0576923	0.0817052	0.0176211	0.00588235	0.0164948	0.0466667	0.0238095
chr7	111475000	111500000	111487500	1.87727e-15	102.299	19	17	15	20	11	10	15	27	24	12	12	371	715	744	665	520	563	227	510	485	150	252	0.0512129	0.0237762	0.0201613	0.0300752	0.0211538	0.017762	0.0660793	0.0529412	0.0494845	0.08	0.047619
chr16	60825000	60850000	60837500	1.88473e-15	99.2747	15	30	16	14	17	8	11	34	21	7	5	371	715	744	665	520	563	227	510	485	150	252	0.0404313	0.041958	0.0215054	0.0210526	0.0326923	0.0142096	0.0484581	0.0666667	0.043299	0.0466667	0.0198413
chr11	84300000	84325000	84312500	1.90884e-15	102.158	6	31	57	32	22	31	8	19	4	4	12	371	715	744	665	520	563	227	510	485	150	252	0.0161725	0.0433566	0.0766129	0.0481203	0.0423077	0.0550622	0.0352423	0.0372549	0.00824742	0.0266667	0.047619
chr2	236575000	236600000	236587500	1.91681e-15	103.887	5	4	5	7	2	11	3	10	1	1	11	371	715	744	665	520	563	227	510	485	150	252	0.0134771	0.00559441	0.00672043	0.0105263	0.00384615	0.0195382	0.0132159	0.0196078	0.00206186	0.00666667	0.0436508
chr22	27775000	27800000	27787500	1.9305e-15	98.9968	46	46	51	44	20	30	26	43	43	10	39	371	715	744	665	520	563	227	510	485	150	252	0.123989	0.0643357	0.0685484	0.0661654	0.0384615	0.053286	0.114537	0.0843137	0.0886598	0.0666667	0.154762
chr12	78525000	78550000	78537500	1.94313e-15	100.579	11	31	19	11	13	10	18	22	16	7	16	371	715	744	665	520	563	227	510	485	150	252	0.0296496	0.0433566	0.0255376	0.0165414	0.025	0.017762	0.0792952	0.0431373	0.0329897	0.0466667	0.0634921
chr16	51575000	51600000	51587500	1.96612e-15	99.168	14	26	13	14	15	5	12	33	16	8	5	371	715	744	665	520	563	227	510	485	150	252	0.0377358	0.0363636	0.0174731	0.0210526	0.0288462	0.00888099	0.0528634	0.0647059	0.0329897	0.0533333	0.0198413
chr12	34500000	34525000	34512500	1.98454e-15	100.515	10	23	18	11	9	10	17	23	18	7	16	371	715	744	665	520	563	227	510	485	150	252	0.0269542	0.0321678	0.0241935	0.0165414	0.0173077	0.017762	0.0748899	0.045098	0.0371134	0.0466667	0.0634921
chr12	57925000	57950000	57937500	1.99131e-15	100.489	9	22	16	12	5	9	12	27	15	7	11	371	715	744	665	520	563	227	510	485	150	252	0.0242588	0.0307692	0.0215054	0.0180451	0.00961538	0.0159858	0.0528634	0.0529412	0.0309278	0.0466667	0.0436508
chr1	241225000	241250000	241237500	2.01669e-15	102.193	16	9	21	17	11	6	0	3	20	0	6	371	715	744	665	520	563	227	510	485	150	252	0.0431267	0.0125874	0.0282258	0.0255639	0.0211538	0.0106572	0	0.00588235	0.0412371	0	0.0238095
chr16	59950000	59975000	59962500	2.01943e-15	99.0952	12	21	8	10	12	4	9	29	10	8	3	371	715	744	665	520	563	227	510	485	150	252	0.032345	0.0293706	0.0107527	0.0150376	0.0230769	0.0071048	0.0396476	0.0568627	0.0206186	0.0533333	0.0119048
chr11	84275000	84300000	84287500	2.08072e-15	101.92	8	30	56	32	23	30	9	19	4	4	12	371	715	744	665	520	563	227	510	485	150	252	0.0215633	0.041958	0.0752688	0.0481203	0.0442308	0.053286	0.0396476	0.0372549	0.00824742	0.0266667	0.047619
chr11	84150000	84175000	84162500	2.08072e-15	101.896	7	31	57	29	23	32	8	20	4	4	11	371	715	744	665	520	563	227	510	485	150	252	0.0188679	0.0433566	0.0766129	0.043609	0.0442308	0.0568384	0.0352423	0.0392157	0.00824742	0.0266667	0.0436508
chr3	106875000	106900000	106887500	2.09223e-15	102.252	10	48	23	17	13	22	11	33	13	8	7	371	715	744	665	520	563	227	510	485	150	252	0.0269542	0.0671329	0.030914	0.0255639	0.025	0.0390764	0.0484581	0.0647059	0.0268041	0.0533333	0.0277778
chr7	4725000	4750000	4737500	2.1359e-15	101.986	19	20	19	20	12	11	18	25	23	13	13	371	715	744	665	520	563	227	510	485	150	252	0.0512129	0.027972	0.0255376	0.0300752	0.0230769	0.0195382	0.0792952	0.0490196	0.0474227	0.0866667	0.0515873
chr18	2625000	2650000	2637500	2.14949e-15	103.606	4	26	49	31	27	39	5	5	10	6	6	371	715	744	665	520	563	227	510	485	150	252	0.0107817	0.0363636	0.0658602	0.0466165	0.0519231	0.0692718	0.0220264	0.00980392	0.0206186	0.04	0.0238095
chr10	85900000	85925000	85912500	2.15037e-15	101.623	7	9	8	12	8	5	13	19	7	8	1	371	715	744	665	520	563	227	510	485	150	252	0.0188679	0.0125874	0.0107527	0.0180451	0.0153846	0.00888099	0.0572687	0.0372549	0.014433	0.0533333	0.00396825
chr11	62350000	62375000	62362500	2.15455e-15	101.748	12	43	32	40	30	22	13	51	13	6	17	371	715	744	665	520	563	227	510	485	150	252	0.032345	0.0601399	0.0430108	0.0601504	0.0576923	0.0390764	0.0572687	0.1	0.0268041	0.04	0.0674603
chr11	75050000	75075000	75062500	2.15455e-15	101.763	12	40	23	35	28	19	13	49	16	4	15	371	715	744	665	520	563	227	510	485	150	252	0.032345	0.0559441	0.030914	0.0526316	0.0538462	0.0337478	0.0572687	0.0960784	0.0329897	0.0266667	0.0595238
chr19	50200000	50225000	50212500	2.15936e-15	99.6242	16	30	23	31	31	20	32	98	20	9	13	371	715	744	665	520	563	227	510	485	150	252	0.0431267	0.041958	0.030914	0.0466165	0.0596154	0.035524	0.140969	0.192157	0.0412371	0.06	0.0515873
chr21	20825000	20850000	20837500	2.16408e-15	99.891	32	50	60	34	21	25	20	71	21	13	21	371	715	744	665	520	563	227	510	485	150	252	0.0862534	0.0699301	0.0806452	0.0511278	0.0403846	0.044405	0.0881057	0.139216	0.043299	0.0866667	0.0833333
chr8	38950000	38975000	38962500	2.22213e-15	103.187	10	19	16	21	17	19	10	38	13	9	1	371	715	744	665	520	563	227	510	485	150	252	0.0269542	0.0265734	0.0215054	0.0315789	0.0326923	0.0337478	0.0440529	0.0745098	0.0268041	0.06	0.00396825
chr15	90750000	90775000	90762500	2.24611e-15	101.627	12	49	52	26	25	28	61	131	19	6	17	371	715	744	665	520	563	227	510	485	150	252	0.032345	0.0685315	0.0698925	0.0390977	0.0480769	0.0497336	0.268722	0.256863	0.0391753	0.04	0.0674603
chr8	134550000	134575000	134562500	2.2753e-15	103.071	4	16	12	22	6	16	14	26	11	9	5	371	715	744	665	520	563	227	510	485	150	252	0.0107817	0.0223776	0.016129	0.0330827	0.0115385	0.0284192	0.061674	0.0509804	0.0226804	0.06	0.0198413
chr17	70700000	70725000	70712500	2.27833e-15	100.421	17	44	28	20	16	17	8	32	9	13	18	371	715	744	665	520	563	227	510	485	150	252	0.0458221	0.0615385	0.0376344	0.0300752	0.0307692	0.0301954	0.0352423	0.0627451	0.0185567	0.0866667	0.0714286
chr7	56050000	56075000	56062500	2.27896e-15	101.812	21	19	19	19	11	10	16	23	23	13	13	371	715	744	665	520	563	227	510	485	150	252	0.0566038	0.0265734	0.0255376	0.0285714	0.0211538	0.017762	0.0704846	0.045098	0.0474227	0.0866667	0.0515873
chr4	57825000	57850000	57837500	2.28145e-15	104.585	35	69	84	79	48	68	30	107	62	8	27	371	715	744	665	520	563	227	510	485	150	252	0.0943396	0.0965035	0.112903	0.118797	0.0923077	0.120782	0.132159	0.209804	0.127835	0.0533333	0.107143
chr16	1625000	1650000	1637500	2.29272e-15	98.8049	15	15	3	9	6	2	9	25	6	8	2	371	715	744	665	520	563	227	510	485	150	252	0.0404313	0.020979	0.00403226	0.0135338	0.0115385	0.0035524	0.0396476	0.0490196	0.0123711	0.0533333	0.00793651
chr21	40750000	40775000	40762500	2.30653e-15	99.7105	25	42	52	24	20	23	17	58	17	14	18	371	715	744	665	520	563	227	510	485	150	252	0.0673854	0.0587413	0.0698925	0.0360902	0.0384615	0.0408526	0.0748899	0.113725	0.0350515	0.0933333	0.0714286
chr9	31425000	31450000	31437500	2.31499e-15	100.903	12	25	15	7	8	11	11	36	14	7	7	371	715	744	665	520	563	227	510	485	150	252	0.032345	0.034965	0.0201613	0.0105263	0.0153846	0.0195382	0.0484581	0.0705882	0.028866	0.0466667	0.0277778
chr9	113550000	113575000	113562500	2.31499e-15	100.896	11	18	8	10	8	10	10	34	12	5	7	371	715	744	665	520	563	227	510	485	150	252	0.0296496	0.0251748	0.0107527	0.0150376	0.0153846	0.017762	0.0440529	0.0666667	0.0247423	0.0333333	0.0277778
chr7	99025000	99050000	99037500	2.32476e-15	101.723	22	19	21	24	12	18	18	25	19	13	6	371	715	744	665	520	563	227	510	485	150	252	0.0592992	0.0265734	0.0282258	0.0360902	0.0230769	0.0319716	0.0792952	0.0490196	0.0391753	0.0866667	0.0238095
chr7	56075000	56100000	56087500	2.32476e-15	101.704	24	19	18	19	11	10	18	21	22	13	13	371	715	744	665	520	563	227	510	485	150	252	0.06469	0.0265734	0.0241935	0.0285714	0.0211538	0.017762	0.0792952	0.0411765	0.0453608	0.0866667	0.0515873
chr2	190425000	190450000	190437500	2.32636e-15	103.421	7	4	4	6	1	9	5	9	2	1	10	371	715	744	665	520	563	227	510	485	150	252	0.0188679	0.00559441	0.00537634	0.00902256	0.00192308	0.0159858	0.0220264	0.0176471	0.00412371	0.00666667	0.0396825
chr3	155475000	155500000	155487500	2.33799e-15	101.982	6	10	10	2	6	6	4	23	5	1	6	371	715	744	665	520	563	227	510	485	150	252	0.0161725	0.013986	0.0134409	0.00300752	0.0115385	0.0106572	0.0176211	0.045098	0.0103093	0.00666667	0.0238095
chr12	54700000	54725000	54712500	2.34025e-15	100.12	10	40	23	9	11	11	8	30	20	5	12	371	715	744	665	520	563	227	510	485	150	252	0.0269542	0.0559441	0.030914	0.0135338	0.0211538	0.0195382	0.0352423	0.0588235	0.0412371	0.0333333	0.047619
chr7	44000000	44025000	44012500	2.35401e-15	101.646	24	22	19	25	19	21	16	43	21	10	12	371	715	744	665	520	563	227	510	485	150	252	0.06469	0.0307692	0.0255376	0.037594	0.0365385	0.0373002	0.0704846	0.0843137	0.043299	0.0666667	0.047619
chr9	114175000	114200000	114187500	2.36162e-15	100.828	11	18	8	13	9	9	8	31	14	6	6	371	715	744	665	520	563	227	510	485	150	252	0.0296496	0.0251748	0.0107527	0.0195489	0.0173077	0.0159858	0.0352423	0.0607843	0.028866	0.04	0.0238095
chr16	89675000	89700000	89687500	2.36781e-15	98.7204	8	13	2	5	4	2	7	19	3	7	3	371	715	744	665	520	563	227	510	485	150	252	0.0215633	0.0181818	0.00268817	0.0075188	0.00769231	0.0035524	0.030837	0.0372549	0.00618557	0.0466667	0.0119048
chr12	52500000	52525000	52512500	2.4197e-15	100.029	7	46	26	10	9	12	8	30	18	5	15	371	715	744	665	520	563	227	510	485	150	252	0.0188679	0.0643357	0.0349462	0.0150376	0.0173077	0.0213144	0.0352423	0.0588235	0.0371134	0.0333333	0.0595238
chr3	69825000	69850000	69837500	2.42516e-15	101.874	2	9	10	6	3	3	12	9	13	5	1	371	715	744	665	520	563	227	510	485	150	252	0.00539084	0.0125874	0.0134409	0.00902256	0.00576923	0.0053286	0.0528634	0.0176471	0.0268041	0.0333333	0.00396825
chr16	59800000	59825000	59812500	2.50023e-15	98.5878	6	9	1	4	2	2	5	18	4	6	4	371	715	744	665	520	563	227	510	485	150	252	0.0161725	0.0125874	0.00134409	0.00601504	0.00384615	0.0035524	0.0220264	0.0352941	0.00824742	0.04	0.015873
chr5	168000000	168025000	168012500	2.54196e-15	103.421	6	14	15	30	22	25	4	16	25	19	11	371	715	744	665	520	563	227	510	485	150	252	0.0161725	0.0195804	0.0201613	0.0451128	0.0423077	0.044405	0.0176211	0.0313725	0.0515464	0.126667	0.0436508
chr17	45950000	45975000	45962500	2.62516e-15	100.08	19	44	38	33	21	28	10	48	27	18	8	371	715	744	665	520	563	227	510	485	150	252	0.0512129	0.0615385	0.0510753	0.0496241	0.0403846	0.0497336	0.0440529	0.0941176	0.0556701	0.12	0.031746
chr7	99100000	99125000	99112500	2.69089e-15	101.325	20	27	18	25	20	25	18	45	21	10	13	371	715	744	665	520	563	227	510	485	150	252	0.0539084	0.0377622	0.0241935	0.037594	0.0384615	0.044405	0.0792952	0.0882353	0.043299	0.0666667	0.0515873
chr22	28850000	28875000	28862500	2.69167e-15	98.2512	48	45	51	44	19	30	24	43	43	11	37	371	715	744	665	520	563	227	510	485	150	252	0.12938	0.0629371	0.0685484	0.0661654	0.0365385	0.053286	0.105727	0.0843137	0.0886598	0.0733333	0.146825
chr10	105400000	105425000	105412500	2.70857e-15	101.09	9	13	5	11	8	5	13	21	9	5	1	371	715	744	665	520	563	227	510	485	150	252	0.0242588	0.0181818	0.00672043	0.0165414	0.0153846	0.00888099	0.0572687	0.0411765	0.0185567	0.0333333	0.00396825
chr21	21700000	21725000	21712500	2.74624e-15	99.2903	5	30	30	14	12	6	4	13	4	5	1	371	715	744	665	520	563	227	510	485	150	252	0.0134771	0.041958	0.0403226	0.0210526	0.0230769	0.0106572	0.0176211	0.0254902	0.00824742	0.0333333	0.00396825
chr18	44275000	44300000	44287500	2.74916e-15	102.933	7	33	47	33	28	39	4	8	10	6	8	371	715	744	665	520	563	227	510	485	150	252	0.0188679	0.0461538	0.063172	0.0496241	0.0538462	0.0692718	0.0176211	0.0156863	0.0206186	0.04	0.031746
chr14	76025000	76050000	76037500	2.79328e-15	99.3893	70	133	79	65	35	42	38	82	77	17	43	371	715	744	665	520	563	227	510	485	150	252	0.188679	0.186014	0.106183	0.0977444	0.0673077	0.0746004	0.167401	0.160784	0.158763	0.113333	0.170635
chr11	63800000	63825000	63812500	2.84719e-15	101.109	17	42	31	25	23	21	13	50	21	4	19	371	715	744	665	520	563	227	510	485	150	252	0.0458221	0.0587413	0.0416667	0.037594	0.0442308	0.0373002	0.0572687	0.0980392	0.043299	0.0266667	0.0753968
chr22	28875000	28900000	28887500	2.87133e-15	98.0875	44	43	50	41	19	28	24	41	40	11	32	371	715	744	665	520	563	227	510	485	150	252	0.118598	0.0601399	0.0672043	0.0616541	0.0365385	0.0497336	0.105727	0.0803922	0.0824742	0.0733333	0.126984
chr7	131250000	131275000	131262500	2.88627e-15	101.142	20	29	16	27	24	26	17	47	22	11	14	371	715	744	665	520	563	227	510	485	150	252	0.0539084	0.0405594	0.0215054	0.0406015	0.0461538	0.0461812	0.0748899	0.0921569	0.0453608	0.0733333	0.0555556
chr9	92150000	92175000	92162500	2.8874e-15	100.368	13	18	7	10	7	8	6	26	15	7	5	371	715	744	665	520	563	227	510	485	150	252	0.0350404	0.0251748	0.0094086	0.0150376	0.0134615	0.0142096	0.0264317	0.0509804	0.0309278	0.0466667	0.0198413
chr10	117075000	117100000	117087500	2.90206e-15	100.908	11	14	4	14	10	7	16	26	10	5	2	371	715	744	665	520	563	227	510	485	150	252	0.0296496	0.0195804	0.00537634	0.0210526	0.0192308	0.0124334	0.0704846	0.0509804	0.0206186	0.0333333	0.00793651
chr7	56525000	56550000	56537500	2.9476e-15	101.066	20	29	15	29	23	27	15	48	22	11	16	371	715	744	665	520	563	227	510	485	150	252	0.0539084	0.0405594	0.0201613	0.043609	0.0442308	0.0479574	0.0660793	0.0941176	0.0453608	0.0733333	0.0634921
chr14	28275000	28300000	28287500	2.95656e-15	99.2464	71	146	75	64	42	40	42	88	75	17	42	371	715	744	665	520	563	227	510	485	150	252	0.191375	0.204196	0.100806	0.0962406	0.0807692	0.071048	0.185022	0.172549	0.154639	0.113333	0.166667
chr8	134575000	134600000	134587500	2.95712e-15	102.441	7	22	19	9	4	6	7	26	16	7	10	371	715	744	665	520	563	227	510	485	150	252	0.0188679	0.0307692	0.0255376	0.0135338	0.00769231	0.0106572	0.030837	0.0509804	0.0329897	0.0466667	0.0396825
chr12	131300000	131325000	131312500	2.98253e-15	99.5571	9	47	27	11	8	8	9	28	17	6	15	371	715	744	665	520	563	227	510	485	150	252	0.0242588	0.0657343	0.0362903	0.0165414	0.0153846	0.0142096	0.0396476	0.054902	0.0350515	0.04	0.0595238
chr3	69975000	70000000	69987500	3.04051e-15	101.355	5	16	11	11	7	13	12	23	4	1	6	371	715	744	665	520	563	227	510	485	150	252	0.0134771	0.0223776	0.0147849	0.0165414	0.0134615	0.0230906	0.0528634	0.045098	0.00824742	0.00666667	0.0238095
chr12	38525000	38550000	38537500	3.04348e-15	99.4951	10	50	29	15	10	6	11	25	18	8	17	371	715	744	665	520	563	227	510	485	150	252	0.0269542	0.0699301	0.0389785	0.0225564	0.0192308	0.0106572	0.0484581	0.0490196	0.0371134	0.0533333	0.0674603
chr1	70700000	70725000	70712500	3.09271e-15	101.244	15	23	30	28	11	19	11	43	11	2	6	371	715	744	665	520	563	227	510	485	150	252	0.0404313	0.0321678	0.0403226	0.0421053	0.0211538	0.0337478	0.0484581	0.0843137	0.0226804	0.0133333	0.0238095
chr1	201250000	201275000	201262500	3.11325e-15	101.208	20	28	34	34	16	22	17	52	11	4	9	371	715	744	665	520	563	227	510	485	150	252	0.0539084	0.0391608	0.0456989	0.0511278	0.0307692	0.0390764	0.0748899	0.101961	0.0226804	0.0266667	0.0357143
chr19	46975000	47000000	46987500	3.11921e-15	98.7953	13	27	22	31	27	21	31	104	21	7	14	371	715	744	665	520	563	227	510	485	150	252	0.0350404	0.0377622	0.0295699	0.0466165	0.0519231	0.0373002	0.136564	0.203922	0.043299	0.0466667	0.0555556
chr1	241200000	241225000	241212500	3.15859e-15	101.155	21	32	36	41	22	25	22	67	8	4	14	371	715	744	665	520	563	227	510	485	150	252	0.0566038	0.0447552	0.0483871	0.0616541	0.0423077	0.044405	0.0969163	0.131373	0.0164948	0.0266667	0.0555556
chr2	11800000	11825000	11812500	3.19291e-15	102.69	17	19	10	23	14	18	9	36	13	6	12	371	715	744	665	520	563	227	510	485	150	252	0.0458221	0.0265734	0.0134409	0.0345865	0.0269231	0.0319716	0.0396476	0.0705882	0.0268041	0.04	0.047619
chr1	21000000	21025000	21012500	3.19603e-15	101.108	21	36	39	42	25	30	29	83	10	3	16	371	715	744	665	520	563	227	510	485	150	252	0.0566038	0.0503497	0.0524194	0.0631579	0.0480769	0.053286	0.127753	0.162745	0.0206186	0.02	0.0634921
chr22	27250000	27275000	27262500	3.21558e-15	97.8184	26	26	26	20	27	15	7	19	19	16	15	371	715	744	665	520	563	227	510	485	150	252	0.0700809	0.0363636	0.0349462	0.0300752	0.0519231	0.026643	0.030837	0.0372549	0.0391753	0.106667	0.0595238
chr17	77625000	77650000	77637500	3.23786e-15	99.5911	21	45	43	33	28	30	14	57	30	20	9	371	715	744	665	520	563	227	510	485	150	252	0.0566038	0.0629371	0.0577957	0.0496241	0.0538462	0.053286	0.061674	0.111765	0.0618557	0.133333	0.0357143
chr14	21650000	21675000	21662500	3.25132e-15	99.0208	72	147	78	66	41	43	46	95	67	18	45	371	715	744	665	520	563	227	510	485	150	252	0.19407	0.205594	0.104839	0.0992481	0.0788462	0.0763766	0.202643	0.186275	0.138144	0.12	0.178571
chr15	25675000	25700000	25687500	3.31927e-15	100.735	14	51	49	20	24	30	65	148	14	4	19	371	715	744	665	520	563	227	510	485	150	252	0.0377358	0.0713287	0.0658602	0.0300752	0.0461538	0.053286	0.286344	0.290196	0.028866	0.0266667	0.0753968
chr12	53825000	53850000	53837500	3.37226e-15	99.2545	11	50	28	15	8	5	12	19	16	8	17	371	715	744	665	520	563	227	510	485	150	252	0.0296496	0.0699301	0.0376344	0.0225564	0.0153846	0.00888099	0.0528634	0.0372549	0.0329897	0.0533333	0.0674603
chr12	111825000	111850000	111837500	3.38986e-15	99.2255	12	45	32	15	9	6	10	17	16	9	16	371	715	744	665	520	563	227	510	485	150	252	0.032345	0.0629371	0.0430108	0.0225564	0.0173077	0.0106572	0.0440529	0.0333333	0.0329897	0.06	0.0634921
chr17	11650000	11675000	11662500	3.40307e-15	99.4505	25	50	47	35	33	29	22	63	32	18	13	371	715	744	665	520	563	227	510	485	150	252	0.0673854	0.0699301	0.063172	0.0526316	0.0634615	0.0515098	0.0969163	0.123529	0.0659794	0.12	0.0515873
chr9	113475000	113500000	113487500	3.44158e-15	99.9627	10	15	6	10	7	8	6	26	11	6	5	371	715	744	665	520	563	227	510	485	150	252	0.0269542	0.020979	0.00806452	0.0150376	0.0134615	0.0142096	0.0264317	0.0509804	0.0226804	0.04	0.0198413
chr7	63500000	63525000	63512500	3.48973e-15	100.67	22	53	31	32	21	25	16	55	42	20	19	371	715	744	665	520	563	227	510	485	150	252	0.0592992	0.0741259	0.0416667	0.0481203	0.0403846	0.044405	0.0704846	0.107843	0.0865979	0.133333	0.0753968
chr16	61975000	62000000	61987500	3.50337e-15	97.8403	5	9	0	5	3	2	3	21	3	10	4	371	715	744	665	520	563	227	510	485	150	252	0.0134771	0.0125874	0	0.0075188	0.00576923	0.0035524	0.0132159	0.0411765	0.00618557	0.0666667	0.015873
chr1	67150000	67175000	67162500	3.5572e-15	100.855	21	45	44	38	26	37	35	97	14	3	18	371	715	744	665	520	563	227	510	485	150	252	0.0566038	0.0629371	0.0591398	0.0571429	0.05	0.0657194	0.154185	0.190196	0.028866	0.02	0.0714286
chr15	23975000	24000000	23987500	3.57519e-15	100.529	17	53	54	22	24	28	64	151	13	3	20	371	715	744	665	520	563	227	510	485	150	252	0.0458221	0.0741259	0.0725806	0.0330827	0.0461538	0.0497336	0.281938	0.296078	0.0268041	0.02	0.0793651
chr6	43500000	43525000	43512500	3.59999e-15	102.175	10	30	12	17	6	14	7	31	12	1	11	371	715	744	665	520	563	227	510	485	150	252	0.0269542	0.041958	0.016129	0.0255639	0.0115385	0.0248668	0.030837	0.0607843	0.0247423	0.00666667	0.0436508
chr16	61200000	61225000	61212500	3.60333e-15	97.7648	7	7	1	4	3	1	2	21	6	11	4	371	715	744	665	520	563	227	510	485	150	252	0.0188679	0.00979021	0.00134409	0.00601504	0.00576923	0.0017762	0.00881057	0.0411765	0.0123711	0.0733333	0.015873
chr14	28300000	28325000	28312500	3.61514e-15	98.7712	74	151	80	72	42	51	47	96	69	19	48	371	715	744	665	520	563	227	510	485	150	252	0.199461	0.211189	0.107527	0.108271	0.0807692	0.0905861	0.207048	0.188235	0.142268	0.126667	0.190476
chr12	2200000	2225000	2212500	3.65738e-15	99.043	11	54	48	23	15	16	14	19	16	6	12	371	715	744	665	520	563	227	510	485	150	252	0.0296496	0.0755245	0.0645161	0.0345865	0.0288462	0.0284192	0.061674	0.0372549	0.0329897	0.04	0.047619
chr12	53900000	53925000	53912500	3.72849e-15	98.9837	13	57	49	17	18	19	14	18	14	3	9	371	715	744	665	520	563	227	510	485	150	252	0.0350404	0.0797203	0.0658602	0.0255639	0.0346154	0.0337478	0.061674	0.0352941	0.028866	0.02	0.0357143
chr4	57725000	57750000	57737500	3.74253e-15	103.418	33	70	77	80	42	66	28	108	69	8	29	371	715	744	665	520	563	227	510	485	150	252	0.0889488	0.0979021	0.103495	0.120301	0.0807692	0.117229	0.123348	0.211765	0.142268	0.0533333	0.115079
chr10	78675000	78700000	78687500	3.79145e-15	100.296	11	15	5	15	9	6	19	35	13	5	3	371	715	744	665	520	563	227	510	485	150	252	0.0296496	0.020979	0.00672043	0.0225564	0.0173077	0.0106572	0.0837004	0.0686275	0.0268041	0.0333333	0.0119048
chr14	21700000	21725000	21712500	3.85435e-15	98.6131	75	163	79	79	47	52	52	108	75	18	50	371	715	744	665	520	563	227	510	485	150	252	0.202156	0.227972	0.106183	0.118797	0.0903846	0.0923623	0.229075	0.211765	0.154639	0.12	0.198413
chr1	3475000	3500000	3487500	3.85921e-15	100.657	19	53	42	34	29	37	41	105	17	3	14	371	715	744	665	520	563	227	510	485	150	252	0.0512129	0.0741259	0.0564516	0.0511278	0.0557692	0.0657194	0.180617	0.205882	0.0350515	0.02	0.0555556
chr21	37475000	37500000	37487500	3.88123e-15	98.4984	3	31	33	21	11	10	2	18	6	10	8	371	715	744	665	520	563	227	510	485	150	252	0.00808625	0.0433566	0.0443548	0.0315789	0.0211538	0.017762	0.00881057	0.0352941	0.0123711	0.0666667	0.031746
chr2	152725000	152750000	152737500	3.91201e-15	102.206	16	52	36	32	26	26	12	59	14	5	17	371	715	744	665	520	563	227	510	485	150	252	0.0431267	0.0727273	0.0483871	0.0481203	0.05	0.0461812	0.0528634	0.115686	0.028866	0.0333333	0.0674603
chr6	34025000	34050000	34037500	3.91892e-15	101.88	12	34	20	22	7	11	10	35	12	1	14	371	715	744	665	520	563	227	510	485	150	252	0.032345	0.0475524	0.0268817	0.0330827	0.0134615	0.0195382	0.0440529	0.0686275	0.0247423	0.00666667	0.0555556
chr6	163625000	163650000	163637500	3.91892e-15	101.898	10	34	24	23	8	10	11	35	8	1	11	371	715	744	665	520	563	227	510	485	150	252	0.0269542	0.0475524	0.0322581	0.0345865	0.0153846	0.017762	0.0484581	0.0686275	0.0164948	0.00666667	0.0436508
chr22	34500000	34525000	34512500	3.92287e-15	97.3633	26	22	32	21	27	21	5	15	18	13	20	371	715	744	665	520	563	227	510	485	150	252	0.0700809	0.0307692	0.0430108	0.0315789	0.0519231	0.0373002	0.0220264	0.0294118	0.0371134	0.0866667	0.0793651
chr10	37975000	38000000	37987500	3.93064e-15	100.186	13	16	7	15	9	6	25	39	15	6	3	371	715	744	665	520	563	227	510	485	150	252	0.0350404	0.0223776	0.0094086	0.0225564	0.0173077	0.0106572	0.110132	0.0764706	0.0309278	0.04	0.0119048
chr11	84325000	84350000	84337500	4.00968e-15	100.332	25	46	27	24	22	25	17	57	24	5	20	371	715	744	665	520	563	227	510	485	150	252	0.0673854	0.0643357	0.0362903	0.0360902	0.0423077	0.044405	0.0748899	0.111765	0.0494845	0.0333333	0.0793651
chr14	21575000	21600000	21587500	4.07983e-15	98.4707	78	154	82	82	51	55	51	114	79	19	52	371	715	744	665	520	563	227	510	485	150	252	0.210243	0.215385	0.110215	0.123308	0.0980769	0.0976909	0.22467	0.223529	0.162887	0.126667	0.206349
chr14	28925000	28950000	28937500	4.24301e-15	98.3669	75	142	82	81	52	51	56	121	81	19	50	371	715	744	665	520	563	227	510	485	150	252	0.202156	0.198601	0.110215	0.121805	0.1	0.0905861	0.246696	0.237255	0.16701	0.126667	0.198413
chr16	60875000	60900000	60887500	4.26302e-15	97.3801	8	6	1	4	2	4	1	22	9	11	4	371	715	744	665	520	563	227	510	485	150	252	0.0215633	0.00839161	0.00134409	0.00601504	0.00384615	0.0071048	0.00440529	0.0431373	0.0185567	0.0733333	0.015873
chr16	84025000	84050000	84037500	4.26302e-15	97.371	8	6	1	4	4	5	2	25	11	12	4	371	715	744	665	520	563	227	510	485	150	252	0.0215633	0.00839161	0.00134409	0.00601504	0.00769231	0.00888099	0.00881057	0.0490196	0.0226804	0.08	0.015873
chr12	57500000	57525000	57512500	4.27091e-15	98.6714	13	62	45	14	17	19	13	18	12	3	7	371	715	744	665	520	563	227	510	485	150	252	0.0350404	0.0867133	0.0604839	0.0210526	0.0326923	0.0337478	0.0572687	0.0352941	0.0247423	0.02	0.0277778
chr16	51100000	51125000	51112500	4.27848e-15	97.3492	8	11	4	9	4	5	2	25	12	10	4	371	715	744	665	520	563	227	510	485	150	252	0.0215633	0.0153846	0.00537634	0.0135338	0.00769231	0.00888099	0.00881057	0.0490196	0.0247423	0.0666667	0.015873
chr16	67725000	67750000	67737500	4.31856e-15	97.315	9	12	9	11	6	6	3	33	14	12	3	371	715	744	665	520	563	227	510	485	150	252	0.0242588	0.0167832	0.0120968	0.0165414	0.0115385	0.0106572	0.0132159	0.0647059	0.028866	0.08	0.0119048
chr6	76375000	76400000	76387500	4.39134e-15	101.58	8	30	25	22	8	11	11	33	8	1	7	371	715	744	665	520	563	227	510	485	150	252	0.0215633	0.041958	0.0336022	0.0330827	0.0153846	0.0195382	0.0484581	0.0647059	0.0164948	0.00666667	0.0277778
chr5	43525000	43550000	43537500	4.42913e-15	102.152	6	11	20	31	20	19	1	15	27	23	9	371	715	744	665	520	563	227	510	485	150	252	0.0161725	0.0153846	0.0268817	0.0466165	0.0384615	0.0337478	0.00440529	0.0294118	0.0556701	0.153333	0.0357143
chr15	72625000	72650000	72637500	4.44079e-15	99.9717	18	46	53	29	26	24	51	150	13	3	16	371	715	744	665	520	563	227	510	485	150	252	0.0485175	0.0643357	0.0712366	0.043609	0.05	0.0426288	0.22467	0.294118	0.0268041	0.02	0.0634921
chr15	23950000	23975000	23962500	4.44079e-15	100.013	18	47	52	26	26	27	61	158	13	3	17	371	715	744	665	520	563	227	510	485	150	252	0.0485175	0.0657343	0.0698925	0.0390977	0.05	0.0479574	0.268722	0.309804	0.0268041	0.02	0.0674603
chr20	30100000	30125000	30112500	4.49114e-15	98.2032	19	24	18	19	9	11	17	40	23	6	11	371	715	744	665	520	563	227	510	485	150	252	0.0512129	0.0335664	0.0241935	0.0285714	0.0173077	0.0195382	0.0748899	0.0784314	0.0474227	0.04	0.0436508
chr20	37175000	37200000	37187500	4.49525e-15	98.14	9	29	10	16	3	11	11	26	15	3	10	371	715	744	665	520	563	227	510	485	150	252	0.0242588	0.0405594	0.0134409	0.0240602	0.00576923	0.0195382	0.0484581	0.0509804	0.0309278	0.02	0.0396825
chr20	22525000	22550000	22537500	4.49525e-15	98.1634	15	30	13	19	7	9	14	29	20	5	10	371	715	744	665	520	563	227	510	485	150	252	0.0404313	0.041958	0.0174731	0.0285714	0.0134615	0.0159858	0.061674	0.0568627	0.0412371	0.0333333	0.0396825
chr21	21775000	21800000	21787500	4.50823e-15	98.0671	13	30	33	14	8	5	3	23	11	16	5	371	715	744	665	520	563	227	510	485	150	252	0.0350404	0.041958	0.0443548	0.0210526	0.0153846	0.00888099	0.0132159	0.045098	0.0226804	0.106667	0.0198413
chr21	21600000	21625000	21612500	4.50823e-15	98.0997	9	37	38	14	8	6	4	24	10	11	6	371	715	744	665	520	563	227	510	485	150	252	0.0242588	0.0517483	0.0510753	0.0210526	0.0153846	0.0106572	0.0176211	0.0470588	0.0206186	0.0733333	0.0238095
chr21	20925000	20950000	20937500	4.50823e-15	98.0555	4	33	40	14	7	8	5	21	9	11	8	371	715	744	665	520	563	227	510	485	150	252	0.0107817	0.0461538	0.0537634	0.0210526	0.0134615	0.0142096	0.0220264	0.0411765	0.0185567	0.0733333	0.031746
chr14	34825000	34850000	34837500	4.53538e-15	98.2036	71	135	70	84	46	50	57	125	83	16	44	371	715	744	665	520	563	227	510	485	150	252	0.191375	0.188811	0.094086	0.126316	0.0884615	0.0888099	0.251101	0.245098	0.171134	0.106667	0.174603
chr3	179350000	179375000	179362500	4.57391e-15	100.429	6	23	9	14	9	14	17	37	3	0	4	371	715	744	665	520	563	227	510	485	150	252	0.0161725	0.0321678	0.0120968	0.0210526	0.0173077	0.0248668	0.0748899	0.072549	0.00618557	0	0.015873
chr3	13025000	13050000	13037500	4.57391e-15	100.413	5	19	9	11	8	12	16	32	4	1	4	371	715	744	665	520	563	227	510	485	150	252	0.0134771	0.0265734	0.0120968	0.0165414	0.0153846	0.0213144	0.0704846	0.0627451	0.00824742	0.00666667	0.015873
chr9	140450000	140475000	140462500	4.61074e-15	99.3042	7	10	3	10	5	3	6	18	5	7	3	371	715	744	665	520	563	227	510	485	150	252	0.0188679	0.013986	0.00403226	0.0150376	0.00961538	0.0053286	0.0264317	0.0352941	0.0103093	0.0466667	0.0119048
chr17	70625000	70650000	70637500	4.68021e-15	98.7263	26	48	48	39	32	29	22	63	25	17	10	371	715	744	665	520	563	227	510	485	150	252	0.0700809	0.0671329	0.0645161	0.0586466	0.0615385	0.0515098	0.0969163	0.123529	0.0515464	0.113333	0.0396825
chr12	53925000	53950000	53937500	4.69272e-15	98.4496	12	60	43	12	17	18	13	19	12	2	7	371	715	744	665	520	563	227	510	485	150	252	0.032345	0.0839161	0.0577957	0.0180451	0.0326923	0.0319716	0.0572687	0.0372549	0.0247423	0.0133333	0.0277778
chr5	112225000	112250000	112237500	4.77101e-15	101.864	8	11	17	31	21	21	3	12	28	23	9	371	715	744	665	520	563	227	510	485	150	252	0.0215633	0.0153846	0.0228495	0.0466165	0.0403846	0.0373002	0.0132159	0.0235294	0.057732	0.153333	0.0357143
chr5	179475000	179500000	179487500	4.77101e-15	101.885	8	14	19	33	20	20	3	13	29	25	8	371	715	744	665	520	563	227	510	485	150	252	0.0215633	0.0195804	0.0255376	0.0496241	0.0384615	0.035524	0.0132159	0.0254902	0.0597938	0.166667	0.031746
chr7	2575000	2600000	2587500	4.79716e-15	99.9501	24	53	31	41	20	25	20	60	42	23	19	371	715	744	665	520	563	227	510	485	150	252	0.06469	0.0741259	0.0416667	0.0616541	0.0384615	0.044405	0.0881057	0.117647	0.0865979	0.153333	0.0753968
chr7	63675000	63700000	63687500	4.80504e-15	99.9175	20	62	39	43	18	26	21	62	46	22	19	371	715	744	665	520	563	227	510	485	150	252	0.0539084	0.0867133	0.0524194	0.0646617	0.0346154	0.0461812	0.092511	0.121569	0.0948454	0.146667	0.0753968
chr22	50275000	50300000	50287500	4.83935e-15	96.8717	17	67	95	76	60	47	26	78	36	12	16	371	715	744	665	520	563	227	510	485	150	252	0.0458221	0.0937063	0.127688	0.114286	0.115385	0.0834813	0.114537	0.152941	0.0742268	0.08	0.0634921
chr22	29100000	29125000	29112500	4.83935e-15	96.8617	18	70	95	76	56	47	25	73	35	10	15	371	715	744	665	520	563	227	510	485	150	252	0.0485175	0.0979021	0.127688	0.114286	0.107692	0.0834813	0.110132	0.143137	0.0721649	0.0666667	0.0595238
chr4	122775000	122800000	122787500	4.85506e-15	102.589	28	73	57	62	36	58	22	116	58	9	22	371	715	744	665	520	563	227	510	485	150	252	0.0754717	0.102098	0.0766129	0.0932331	0.0692308	0.10302	0.0969163	0.227451	0.119588	0.06	0.0873016
chr4	5800000	5825000	5812500	4.85506e-15	102.705	31	64	75	74	35	59	26	112	66	8	24	371	715	744	665	520	563	227	510	485	150	252	0.083558	0.0895105	0.100806	0.111278	0.0673077	0.104796	0.114537	0.219608	0.136082	0.0533333	0.0952381
chr4	73950000	73975000	73962500	4.85506e-15	102.658	29	66	56	64	33	54	26	117	62	8	22	371	715	744	665	520	563	227	510	485	150	252	0.0781671	0.0923077	0.0752688	0.0962406	0.0634615	0.0959147	0.114537	0.229412	0.127835	0.0533333	0.0873016
chr2	11900000	11925000	11912500	4.87023e-15	101.687	19	65	48	37	41	32	17	68	19	5	23	371	715	744	665	520	563	227	510	485	150	252	0.0512129	0.0909091	0.0645161	0.0556391	0.0788462	0.0568384	0.0748899	0.133333	0.0391753	0.0333333	0.0912698
chr16	1925000	1950000	1937500	4.87563e-15	97.0373	7	12	13	14	6	9	2	32	15	13	3	371	715	744	665	520	563	227	510	485	150	252	0.0188679	0.0167832	0.0174731	0.0210526	0.0115385	0.0159858	0.00881057	0.0627451	0.0309278	0.0866667	0.0119048
chr11	35425000	35450000	35437500	4.98085e-15	99.8269	27	50	26	25	23	26	22	60	26	6	23	371	715	744	665	520	563	227	510	485	150	252	0.0727763	0.0699301	0.0349462	0.037594	0.0442308	0.0461812	0.0969163	0.117647	0.0536082	0.04	0.0912698
chr9	113500000	113525000	113512500	4.99133e-15	99.1085	6	7	6	8	4	2	9	15	5	6	3	371	715	744	665	520	563	227	510	485	150	252	0.0161725	0.00979021	0.00806452	0.0120301	0.00769231	0.0035524	0.0396476	0.0294118	0.0103093	0.04	0.0119048
chr11	131650000	131675000	131662500	5.04313e-15	99.7663	28	51	29	28	22	25	24	60	26	6	22	371	715	744	665	520	563	227	510	485	150	252	0.0754717	0.0713287	0.0389785	0.0421053	0.0423077	0.044405	0.105727	0.117647	0.0536082	0.04	0.0873016
chr21	16575000	16600000	16587500	5.05896e-15	97.7671	13	29	28	14	8	7	6	23	14	14	5	371	715	744	665	520	563	227	510	485	150	252	0.0350404	0.0405594	0.0376344	0.0210526	0.0153846	0.0124334	0.0264317	0.045098	0.028866	0.0933333	0.0198413
chr17	80100000	80125000	80112500	5.14856e-15	98.4873	23	42	52	39	31	25	25	65	26	16	10	371	715	744	665	520	563	227	510	485	150	252	0.0619946	0.0587413	0.0698925	0.0586466	0.0596154	0.044405	0.110132	0.127451	0.0536082	0.106667	0.0396825
chr16	550000	575000	562500	5.25876e-15	96.859	13	15	12	14	8	10	2	34	16	13	4	371	715	744	665	520	563	227	510	485	150	252	0.0350404	0.020979	0.016129	0.0210526	0.0153846	0.017762	0.00881057	0.0666667	0.0329897	0.0866667	0.015873
chr9	3050000	3075000	3062500	5.26042e-15	98.9712	5	6	6	7	5	1	11	18	4	4	3	371	715	744	665	520	563	227	510	485	150	252	0.0134771	0.00839161	0.00806452	0.0105263	0.00961538	0.0017762	0.0484581	0.0352941	0.00824742	0.0266667	0.0119048
chr22	50125000	50150000	50137500	5.30622e-15	96.6392	19	62	90	69	61	54	25	73	34	13	17	371	715	744	665	520	563	227	510	485	150	252	0.0512129	0.0867133	0.120968	0.103759	0.117308	0.0959147	0.110132	0.143137	0.0701031	0.0866667	0.0674603
chr9	35775000	35800000	35787500	5.33495e-15	98.8748	4	9	7	7	3	2	14	27	3	3	3	371	715	744	665	520	563	227	510	485	150	252	0.0107817	0.0125874	0.0094086	0.0105263	0.00576923	0.0035524	0.061674	0.0529412	0.00618557	0.02	0.0119048
chr9	139800000	139825000	139812500	5.33495e-15	98.8724	13	13	7	5	5	2	16	28	3	3	4	371	715	744	665	520	563	227	510	485	150	252	0.0350404	0.0181818	0.0094086	0.0075188	0.00961538	0.0035524	0.0704846	0.054902	0.00618557	0.02	0.015873
chr9	140600000	140625000	140612500	5.33495e-15	98.9067	15	19	13	7	11	8	16	31	5	2	7	371	715	744	665	520	563	227	510	485	150	252	0.0404313	0.0265734	0.0174731	0.0105263	0.0211538	0.0142096	0.0704846	0.0607843	0.0103093	0.0133333	0.0277778
chr2	236550000	236575000	236562500	5.39083e-15	101.424	20	74	48	44	43	30	17	67	20	5	22	371	715	744	665	520	563	227	510	485	150	252	0.0539084	0.103497	0.0645161	0.0661654	0.0826923	0.053286	0.0748899	0.131373	0.0412371	0.0333333	0.0873016
chr14	65500000	65525000	65512500	5.39774e-15	97.8068	55	124	71	89	47	47	61	125	77	17	42	371	715	744	665	520	563	227	510	485	150	252	0.148248	0.173427	0.0954301	0.133835	0.0903846	0.0834813	0.268722	0.245098	0.158763	0.113333	0.166667
chr11	131625000	131650000	131637500	5.41952e-15	99.5769	27	48	31	26	22	24	22	54	24	5	21	371	715	744	665	520	563	227	510	485	150	252	0.0727763	0.0671329	0.0416667	0.0390977	0.0423077	0.0426288	0.0969163	0.105882	0.0494845	0.0333333	0.0833333
chr17	10975000	11000000	10987500	5.4564e-15	98.3299	17	42	44	38	26	29	24	62	23	15	11	371	715	744	665	520	563	227	510	485	150	252	0.0458221	0.0587413	0.0591398	0.0571429	0.05	0.0515098	0.105727	0.121569	0.0474227	0.1	0.0436508
chr13	78300000	78325000	78312500	5.50218e-15	98.836	12	53	56	20	12	12	9	17	20	3	5	371	715	744	665	520	563	227	510	485	150	252	0.032345	0.0741259	0.0752688	0.0300752	0.0230769	0.0213144	0.0396476	0.0333333	0.0412371	0.02	0.0198413
chr13	92175000	92200000	92187500	5.50218e-15	98.8524	9	45	56	19	9	15	7	16	22	3	4	371	715	744	665	520	563	227	510	485	150	252	0.0242588	0.0629371	0.0752688	0.0285714	0.0173077	0.026643	0.030837	0.0313725	0.0453608	0.02	0.015873
chr13	80100000	80125000	80112500	5.50218e-15	98.8844	12	50	56	22	11	15	9	14	22	4	4	371	715	744	665	520	563	227	510	485	150	252	0.032345	0.0699301	0.0752688	0.0330827	0.0211538	0.026643	0.0396476	0.027451	0.0453608	0.0266667	0.015873
chr18	3525000	3550000	3537500	5.51269e-15	101.295	8	37	46	36	31	40	4	7	13	5	9	371	715	744	665	520	563	227	510	485	150	252	0.0215633	0.0517483	0.061828	0.0541353	0.0596154	0.071048	0.0176211	0.0137255	0.0268041	0.0333333	0.0357143
chr17	850000	875000	862500	5.54245e-15	98.2347	19	47	50	41	23	34	20	64	24	15	10	371	715	744	665	520	563	227	510	485	150	252	0.0512129	0.0657343	0.0672043	0.0616541	0.0442308	0.0603908	0.0881057	0.12549	0.0494845	0.1	0.0396825
chr17	77425000	77450000	77437500	5.54245e-15	98.2608	17	42	44	37	21	30	20	60	25	16	7	371	715	744	665	520	563	227	510	485	150	252	0.0458221	0.0587413	0.0591398	0.0556391	0.0403846	0.053286	0.0881057	0.117647	0.0515464	0.106667	0.0277778
chr13	30025000	30050000	30037500	5.63859e-15	98.7552	10	32	52	21	15	15	7	12	19	2	4	371	715	744	665	520	563	227	510	485	150	252	0.0269542	0.0447552	0.0698925	0.0315789	0.0288462	0.026643	0.030837	0.0235294	0.0391753	0.0133333	0.015873
chr17	70600000	70625000	70612500	5.65351e-15	98.1616	12	36	35	32	18	29	16	52	21	9	7	371	715	744	665	520	563	227	510	485	150	252	0.032345	0.0503497	0.047043	0.0481203	0.0346154	0.0515098	0.0704846	0.101961	0.043299	0.06	0.0277778
chr16	62725000	62750000	62737500	5.71996e-15	96.6532	15	14	12	11	7	11	4	42	18	9	3	371	715	744	665	520	563	227	510	485	150	252	0.0404313	0.0195804	0.016129	0.0165414	0.0134615	0.0195382	0.0176211	0.0823529	0.0371134	0.06	0.0119048
chr16	84650000	84675000	84662500	5.71996e-15	96.6488	17	18	14	13	7	12	3	45	17	7	1	371	715	744	665	520	563	227	510	485	150	252	0.0458221	0.0251748	0.0188172	0.0195489	0.0134615	0.0213144	0.0132159	0.0882353	0.0350515	0.0466667	0.00396825
chr12	111850000	111875000	111862500	5.81537e-15	97.9664	11	54	32	11	12	19	15	16	11	1	6	371	715	744	665	520	563	227	510	485	150	252	0.0296496	0.0755245	0.0430108	0.0165414	0.0230769	0.0337478	0.0660793	0.0313725	0.0226804	0.00666667	0.0238095
chr20	35400000	35425000	35412500	5.87415e-15	97.5284	10	26	12	16	6	10	7	32	10	4	10	371	715	744	665	520	563	227	510	485	150	252	0.0269542	0.0363636	0.016129	0.0240602	0.0115385	0.017762	0.030837	0.0627451	0.0206186	0.0266667	0.0396825
chr16	62675000	62700000	62687500	5.99298e-15	96.5339	16	22	12	13	6	10	7	43	18	7	2	371	715	744	665	520	563	227	510	485	150	252	0.0431267	0.0307692	0.016129	0.0195489	0.0115385	0.017762	0.030837	0.0843137	0.0371134	0.0466667	0.00793651
chr3	62200000	62225000	62212500	6.00069e-15	99.7967	6	24	10	15	8	14	16	39	1	0	4	371	715	744	665	520	563	227	510	485	150	252	0.0161725	0.0335664	0.0134409	0.0225564	0.0153846	0.0248668	0.0704846	0.0764706	0.00206186	0	0.015873
chr22	45350000	45375000	45362500	6.07628e-15	96.3224	17	55	83	63	50	63	22	67	29	13	19	371	715	744	665	520	563	227	510	485	150	252	0.0458221	0.0769231	0.111559	0.0947368	0.0961538	0.111901	0.0969163	0.131373	0.0597938	0.0866667	0.0753968
chr13	94100000	94125000	94112500	6.11424e-15	98.5519	9	25	59	18	15	13	5	9	17	1	7	371	715	744	665	520	563	227	510	485	150	252	0.0242588	0.034965	0.0793011	0.0270677	0.0288462	0.0230906	0.0220264	0.0176471	0.0350515	0.00666667	0.0277778
chr16	84050000	84075000	84062500	6.18499e-15	96.4518	14	19	10	16	9	8	9	39	13	5	2	371	715	744	665	520	563	227	510	485	150	252	0.0377358	0.0265734	0.0134409	0.0240602	0.0173077	0.0142096	0.0396476	0.0764706	0.0268041	0.0333333	0.00793651
chr16	51175000	51200000	51187500	6.20873e-15	96.4302	11	20	10	14	10	5	9	38	10	7	2	371	715	744	665	520	563	227	510	485	150	252	0.0296496	0.027972	0.0134409	0.0210526	0.0192308	0.00888099	0.0396476	0.0745098	0.0206186	0.0466667	0.00793651
chr10	37875000	37900000	37887500	6.2245e-15	99.1569	12	14	9	14	8	7	25	41	13	6	4	371	715	744	665	520	563	227	510	485	150	252	0.032345	0.0195804	0.0120968	0.0210526	0.0153846	0.0124334	0.110132	0.0803922	0.0268041	0.04	0.015873
chr10	105425000	105450000	105437500	6.4821e-15	99.0381	10	12	11	8	8	6	25	39	14	5	2	371	715	744	665	520	563	227	510	485	150	252	0.0269542	0.0167832	0.0147849	0.0120301	0.0153846	0.0106572	0.110132	0.0764706	0.028866	0.0333333	0.00793651
chr12	52325000	52350000	52337500	6.50451e-15	97.706	10	40	20	8	9	15	13	17	10	2	8	371	715	744	665	520	563	227	510	485	150	252	0.0269542	0.0559441	0.0268817	0.0120301	0.0173077	0.026643	0.0572687	0.0333333	0.0206186	0.0133333	0.031746
chr17	80125000	80150000	80137500	6.81746e-15	97.725	14	30	27	26	18	22	14	48	19	8	7	371	715	744	665	520	563	227	510	485	150	252	0.0377358	0.041958	0.0362903	0.0390977	0.0346154	0.0390764	0.061674	0.0941176	0.0391753	0.0533333	0.0277778
chr6	158375000	158400000	158387500	6.84139e-15	100.566	7	24	17	21	10	7	9	33	6	0	3	371	715	744	665	520	563	227	510	485	150	252	0.0188679	0.0335664	0.0228495	0.0315789	0.0192308	0.0124334	0.0396476	0.0647059	0.0123711	0	0.0119048
chr9	32250000	32275000	32262500	6.86782e-15	98.3014	17	25	15	12	11	12	18	33	6	3	8	371	715	744	665	520	563	227	510	485	150	252	0.0458221	0.034965	0.0201613	0.0180451	0.0211538	0.0213144	0.0792952	0.0647059	0.0123711	0.02	0.031746
chr15	88500000	88525000	88512500	6.94365e-15	98.9591	18	41	48	27	22	22	50	144	14	3	15	371	715	744	665	520	563	227	510	485	150	252	0.0485175	0.0573427	0.0645161	0.0406015	0.0423077	0.0390764	0.220264	0.282353	0.028866	0.02	0.0595238
chr15	33725000	33750000	33737500	6.96995e-15	98.9096	14	41	48	29	22	19	52	149	14	4	12	371	715	744	665	520	563	227	510	485	150	252	0.0377358	0.0573427	0.0645161	0.043609	0.0423077	0.0337478	0.229075	0.292157	0.028866	0.0266667	0.047619
chr12	131275000	131300000	131287500	6.9882e-15	97.5332	18	44	28	12	19	8	8	26	26	11	9	371	715	744	665	520	563	227	510	485	150	252	0.0485175	0.0615385	0.0376344	0.0180451	0.0365385	0.0142096	0.0352423	0.0509804	0.0536082	0.0733333	0.0357143
chr3	120875000	120900000	120887500	7.09129e-15	99.4069	6	25	10	11	8	12	14	37	2	0	3	371	715	744	665	520	563	227	510	485	150	252	0.0161725	0.034965	0.0134409	0.0165414	0.0153846	0.0213144	0.061674	0.072549	0.00412371	0	0.0119048
chr16	59150000	59175000	59162500	7.12255e-15	96.118	12	22	9	10	10	5	8	35	11	8	3	371	715	744	665	520	563	227	510	485	150	252	0.032345	0.0307692	0.0120968	0.0150376	0.0192308	0.00888099	0.0352423	0.0686275	0.0226804	0.0533333	0.0119048
chr15	72525000	72550000	72537500	7.21318e-15	98.7945	21	48	49	30	26	27	48	144	16	4	13	371	715	744	665	520	563	227	510	485	150	252	0.0566038	0.0671329	0.0658602	0.0451128	0.05	0.0479574	0.211454	0.282353	0.0329897	0.0266667	0.0515873
chr9	31450000	31475000	31462500	7.23343e-15	98.1667	20	26	15	14	13	13	18	31	12	3	12	371	715	744	665	520	563	227	510	485	150	252	0.0539084	0.0363636	0.0201613	0.0210526	0.025	0.0230906	0.0792952	0.0607843	0.0247423	0.02	0.047619
chr3	69025000	69050000	69037500	7.29682e-15	99.3179	5	26	11	12	7	11	11	37	3	0	3	371	715	744	665	520	563	227	510	485	150	252	0.0134771	0.0363636	0.0147849	0.0180451	0.0134615	0.0195382	0.0484581	0.072549	0.00618557	0	0.0119048
chr8	141625000	141650000	141637500	7.34803e-15	100.407	7	23	18	12	3	7	8	31	20	7	18	371	715	744	665	520	563	227	510	485	150	252	0.0188679	0.0321678	0.0241935	0.0180451	0.00576923	0.0124334	0.0352423	0.0607843	0.0412371	0.0466667	0.0714286
chr12	34400000	34425000	34412500	7.37165e-15	97.4004	17	43	26	12	15	6	7	27	27	13	9	371	715	744	665	520	563	227	510	485	150	252	0.0458221	0.0601399	0.0349462	0.0180451	0.0288462	0.0106572	0.030837	0.0529412	0.0556701	0.0866667	0.0357143
chr21	21625000	21650000	21637500	7.40708e-15	96.9007	11	25	24	16	10	7	7	25	14	14	8	371	715	744	665	520	563	227	510	485	150	252	0.0296496	0.034965	0.0322581	0.0240602	0.0192308	0.0124334	0.030837	0.0490196	0.028866	0.0933333	0.031746
chr17	80075000	80100000	80087500	7.42288e-15	97.5109	15	25	16	21	13	15	12	43	24	6	8	371	715	744	665	520	563	227	510	485	150	252	0.0404313	0.034965	0.0215054	0.0315789	0.025	0.026643	0.0528634	0.0843137	0.0494845	0.04	0.031746
chr16	57825000	57850000	57837500	7.50158e-15	95.992	10	20	7	9	8	5	8	35	8	9	3	371	715	744	665	520	563	227	510	485	150	252	0.0269542	0.027972	0.0094086	0.0135338	0.0153846	0.00888099	0.0352423	0.0686275	0.0164948	0.06	0.0119048
chr9	139850000	139875000	139862500	7.53188e-15	98.0569	5	10	7	5	6	7	2	3	9	11	5	371	715	744	665	520	563	227	510	485	150	252	0.0134771	0.013986	0.0094086	0.0075188	0.0115385	0.0124334	0.00881057	0.00588235	0.0185567	0.0733333	0.0198413
chr9	125650000	125675000	125662500	7.58321e-15	98.0205	11	38	14	28	20	20	14	40	12	11	3	371	715	744	665	520	563	227	510	485	150	252	0.0296496	0.0531469	0.0188172	0.0421053	0.0384615	0.035524	0.061674	0.0784314	0.0247423	0.0733333	0.0119048
chr17	11000000	11025000	11012500	7.77037e-15	97.3826	13	22	10	21	10	13	11	45	18	7	10	371	715	744	665	520	563	227	510	485	150	252	0.0350404	0.0307692	0.0134409	0.0315789	0.0192308	0.0230906	0.0484581	0.0882353	0.0371134	0.0466667	0.0396825
chr16	59225000	59250000	59237500	7.8698e-15	95.8745	11	19	5	7	3	4	9	32	10	6	5	371	715	744	665	520	563	227	510	485	150	252	0.0296496	0.0265734	0.00672043	0.0105263	0.00576923	0.0071048	0.0396476	0.0627451	0.0206186	0.04	0.0198413
chr9	26275000	26300000	26287500	8.11363e-15	97.8522	9	42	20	33	23	31	20	44	13	10	6	371	715	744	665	520	563	227	510	485	150	252	0.0242588	0.0587413	0.0268817	0.0496241	0.0442308	0.0550622	0.0881057	0.0862745	0.0268041	0.0666667	0.0238095
chr21	21450000	21475000	21462500	8.25466e-15	96.6284	7	12	15	22	14	25	5	8	13	12	12	371	715	744	665	520	563	227	510	485	150	252	0.0188679	0.0167832	0.0201613	0.0330827	0.0269231	0.044405	0.0220264	0.0156863	0.0268041	0.08	0.047619
chr14	21525000	21550000	21537500	8.33474e-15	96.8437	46	130	88	97	57	56	64	131	83	24	44	371	715	744	665	520	563	227	510	485	150	252	0.123989	0.181818	0.11828	0.145865	0.109615	0.0994671	0.281938	0.256863	0.171134	0.16	0.174603
chr15	90675000	90700000	90687500	8.49926e-15	98.3981	25	59	55	35	31	30	45	133	19	4	12	371	715	744	665	520	563	227	510	485	150	252	0.0673854	0.0825175	0.0739247	0.0526316	0.0596154	0.053286	0.198238	0.260784	0.0391753	0.0266667	0.047619
chr10	78875000	78900000	78887500	8.63117e-15	98.3857	10	10	9	10	8	6	23	36	12	5	3	371	715	744	665	520	563	227	510	485	150	252	0.0269542	0.013986	0.0120968	0.0150376	0.0153846	0.0106572	0.101322	0.0705882	0.0247423	0.0333333	0.0119048
chr7	56125000	56150000	56137500	8.77511e-15	98.581	19	63	38	50	22	25	22	60	42	22	21	371	715	744	665	520	563	227	510	485	150	252	0.0512129	0.0881119	0.0510753	0.075188	0.0423077	0.044405	0.0969163	0.117647	0.0865979	0.146667	0.0833333
chr7	2775000	2800000	2787500	8.77529e-15	98.5525	18	56	43	48	21	27	24	57	40	23	18	371	715	744	665	520	563	227	510	485	150	252	0.0485175	0.0783217	0.0577957	0.0721805	0.0403846	0.0479574	0.105727	0.111765	0.0824742	0.153333	0.0714286
chr17	76100000	76125000	76112500	8.8348e-15	97.0749	9	23	9	16	12	13	11	48	18	6	10	371	715	744	665	520	563	227	510	485	150	252	0.0242588	0.0321678	0.0120968	0.0240602	0.0230769	0.0230906	0.0484581	0.0941176	0.0371134	0.04	0.0396825
chr16	1900000	1925000	1912500	8.93046e-15	95.5862	10	20	5	8	4	4	8	29	13	4	6	371	715	744	665	520	563	227	510	485	150	252	0.0269542	0.027972	0.00672043	0.0120301	0.00769231	0.0071048	0.0352423	0.0568627	0.0268041	0.0266667	0.0238095
chr21	32525000	32550000	32537500	8.95511e-15	96.4151	7	10	20	26	11	24	6	5	11	9	14	371	715	744	665	520	563	227	510	485	150	252	0.0188679	0.013986	0.0268817	0.0390977	0.0211538	0.0426288	0.0264317	0.00980392	0.0226804	0.06	0.0555556
chr9	139925000	139950000	139937500	8.97161e-15	97.6124	15	47	24	37	29	32	27	56	20	10	9	371	715	744	665	520	563	227	510	485	150	252	0.0404313	0.0657343	0.0322581	0.0556391	0.0557692	0.0568384	0.118943	0.109804	0.0412371	0.0666667	0.0357143
chr13	33075000	33100000	33087500	8.99802e-15	97.6851	9	25	58	19	17	9	5	7	16	2	6	371	715	744	665	520	563	227	510	485	150	252	0.0242588	0.034965	0.077957	0.0285714	0.0326923	0.0159858	0.0220264	0.0137255	0.0329897	0.0133333	0.0238095
chr12	34425000	34450000	34437500	9.28525e-15	96.8818	13	34	27	11	13	4	7	26	24	11	10	371	715	744	665	520	563	227	510	485	150	252	0.0350404	0.0475524	0.0362903	0.0165414	0.025	0.0071048	0.030837	0.0509804	0.0494845	0.0733333	0.0396825
chr9	140725000	140750000	140737500	9.52573e-15	97.4611	17	53	29	35	28	37	31	61	29	9	12	371	715	744	665	520	563	227	510	485	150	252	0.0458221	0.0741259	0.0389785	0.0526316	0.0538462	0.0657194	0.136564	0.119608	0.0597938	0.06	0.047619
chr19	450000	475000	462500	9.568e-15	96.328	12	23	21	30	26	25	28	89	22	6	13	371	715	744	665	520	563	227	510	485	150	252	0.032345	0.0321678	0.0282258	0.0451128	0.05	0.044405	0.123348	0.17451	0.0453608	0.04	0.0515873
chr2	188375000	188400000	188387500	9.61046e-15	100.128	14	65	47	47	43	24	17	61	22	5	21	371	715	744	665	520	563	227	510	485	150	252	0.0377358	0.0909091	0.063172	0.0706767	0.0826923	0.0426288	0.0748899	0.119608	0.0453608	0.0333333	0.0833333
chr9	110100000	110125000	110112500	9.66022e-15	97.4098	17	55	35	37	33	39	33	74	34	8	13	371	715	744	665	520	563	227	510	485	150	252	0.0458221	0.0769231	0.047043	0.0556391	0.0634615	0.0692718	0.145374	0.145098	0.0701031	0.0533333	0.0515873
chr1	32050000	32075000	32062500	9.74803e-15	98.6252	19	52	37	29	33	33	43	105	20	3	10	371	715	744	665	520	563	227	510	485	150	252	0.0512129	0.0727273	0.0497312	0.043609	0.0634615	0.0586146	0.189427	0.205882	0.0412371	0.02	0.0396825
chr16	59775000	59800000	59787500	9.91106e-15	95.3463	9	16	9	7	6	6	8	33	15	6	6	371	715	744	665	520	563	227	510	485	150	252	0.0242588	0.0223776	0.0120968	0.0105263	0.0115385	0.0106572	0.0352423	0.0647059	0.0309278	0.04	0.0238095
chr6	44100000	44125000	44112500	1.00338e-14	99.6842	5	11	16	18	7	5	3	23	4	0	1	371	715	744	665	520	563	227	510	485	150	252	0.0134771	0.0153846	0.0215054	0.0270677	0.0134615	0.00888099	0.0132159	0.045098	0.00824742	0	0.00396825
chr17	77450000	77475000	77462500	1.01212e-14	96.751	8	20	10	12	12	11	10	48	18	4	9	371	715	744	665	520	563	227	510	485	150	252	0.0215633	0.027972	0.0134409	0.0180451	0.0230769	0.0195382	0.0440529	0.0941176	0.0371134	0.0266667	0.0357143
chr9	139825000	139850000	139837500	1.02981e-14	97.2501	21	61	48	38	33	41	35	77	40	8	17	371	715	744	665	520	563	227	510	485	150	252	0.0566038	0.0853147	0.0645161	0.0571429	0.0634615	0.0728242	0.154185	0.15098	0.0824742	0.0533333	0.0674603
chr9	31900000	31925000	31912500	1.02986e-14	97.2296	19	61	51	38	30	38	40	82	46	10	17	371	715	744	665	520	563	227	510	485	150	252	0.0512129	0.0853147	0.0685484	0.0571429	0.0576923	0.0674956	0.176211	0.160784	0.0948454	0.0666667	0.0674603
chr22	46975000	47000000	46987500	1.03564e-14	95.1393	16	66	76	55	56	61	21	66	28	10	16	371	715	744	665	520	563	227	510	485	150	252	0.0431267	0.0923077	0.102151	0.0827068	0.107692	0.108348	0.092511	0.129412	0.057732	0.0666667	0.0634921
chr1	21050000	21075000	21062500	1.05083e-14	98.421	19	52	31	25	32	25	41	102	18	3	10	371	715	744	665	520	563	227	510	485	150	252	0.0512129	0.0727273	0.0416667	0.037594	0.0615385	0.044405	0.180617	0.2	0.0371134	0.02	0.0396825
chr1	67175000	67200000	67187500	1.05083e-14	98.4403	16	48	33	26	30	22	40	91	22	1	8	371	715	744	665	520	563	227	510	485	150	252	0.0431267	0.0671329	0.0443548	0.0390977	0.0576923	0.0390764	0.176211	0.178431	0.0453608	0.00666667	0.031746
chr16	62700000	62725000	62712500	1.05136e-14	95.2048	9	16	10	8	5	4	7	34	17	7	6	371	715	744	665	520	563	227	510	485	150	252	0.0242588	0.0223776	0.0134409	0.0120301	0.00961538	0.0071048	0.030837	0.0666667	0.0350515	0.0466667	0.0238095
chr17	29750000	29775000	29762500	1.05601e-14	96.6309	4	16	11	9	17	11	10	46	16	3	6	371	715	744	665	520	563	227	510	485	150	252	0.0107817	0.0223776	0.0147849	0.0135338	0.0326923	0.0195382	0.0440529	0.0901961	0.0329897	0.02	0.0238095
chr1	241175000	241200000	241187500	1.05854e-14	98.374	11	40	37	23	26	22	41	90	22	0	11	371	715	744	665	520	563	227	510	485	150	252	0.0296496	0.0559441	0.0497312	0.0345865	0.05	0.0390764	0.180617	0.176471	0.0453608	0	0.0436508
chr1	1300000	1325000	1312500	1.05854e-14	98.3649	13	44	32	23	29	24	41	91	20	0	9	371	715	744	665	520	563	227	510	485	150	252	0.0350404	0.0615385	0.0430108	0.0345865	0.0557692	0.0426288	0.180617	0.178431	0.0412371	0	0.0357143
chr17	10950000	10975000	10962500	1.06428e-14	96.5866	2	13	14	11	20	12	10	43	13	5	7	371	715	744	665	520	563	227	510	485	150	252	0.00539084	0.0181818	0.0188172	0.0165414	0.0384615	0.0213144	0.0440529	0.0843137	0.0268041	0.0333333	0.0277778
chr12	2300000	2325000	2312500	1.06745e-14	96.562	11	23	20	11	7	2	4	23	21	13	6	371	715	744	665	520	563	227	510	485	150	252	0.0296496	0.0321678	0.0268817	0.0165414	0.0134615	0.0035524	0.0176211	0.045098	0.043299	0.0866667	0.0238095
chr9	31750000	31775000	31762500	1.10105e-14	97.0639	20	64	57	43	31	39	40	83	48	9	20	371	715	744	665	520	563	227	510	485	150	252	0.0539084	0.0895105	0.0766129	0.0646617	0.0596154	0.0692718	0.176211	0.162745	0.0989691	0.06	0.0793651
chr9	26225000	26250000	26237500	1.10301e-14	97.04	16	52	52	46	31	37	35	76	44	11	19	371	715	744	665	520	563	227	510	485	150	252	0.0431267	0.0727273	0.0698925	0.0691729	0.0596154	0.0657194	0.154185	0.14902	0.0907216	0.0733333	0.0753968
chr16	6925000	6950000	6937500	1.10504e-14	95.0835	9	18	11	6	4	5	8	33	16	8	6	371	715	744	665	520	563	227	510	485	150	252	0.0242588	0.0251748	0.0147849	0.00902256	0.00769231	0.00888099	0.0352423	0.0647059	0.0329897	0.0533333	0.0238095
chr11	131550000	131575000	131562500	1.12144e-14	97.9646	28	43	27	24	21	19	21	37	20	2	17	371	715	744	665	520	563	227	510	485	150	252	0.0754717	0.0601399	0.0362903	0.0360902	0.0403846	0.0337478	0.092511	0.072549	0.0412371	0.0133333	0.0674603
chr11	66275000	66300000	66287500	1.12486e-14	97.9188	18	26	21	18	13	18	17	48	13	4	4	371	715	744	665	520	563	227	510	485	150	252	0.0485175	0.0363636	0.0282258	0.0270677	0.025	0.0319716	0.0748899	0.0941176	0.0268041	0.0266667	0.015873
chr11	20100000	20125000	20112500	1.12486e-14	97.8941	18	29	23	19	17	25	17	44	12	3	6	371	715	744	665	520	563	227	510	485	150	252	0.0485175	0.0405594	0.030914	0.0285714	0.0326923	0.044405	0.0748899	0.0862745	0.0247423	0.02	0.0238095
chr16	30375000	30400000	30387500	1.13307e-14	95.0162	8	18	13	4	6	5	6	34	14	9	5	371	715	744	665	520	563	227	510	485	150	252	0.0215633	0.0251748	0.0174731	0.00601504	0.0115385	0.00888099	0.0264317	0.0666667	0.028866	0.06	0.0198413
chr11	63825000	63850000	63837500	1.13851e-14	97.8366	14	19	13	16	10	13	10	47	12	5	3	371	715	744	665	520	563	227	510	485	150	252	0.0377358	0.0265734	0.0174731	0.0240602	0.0192308	0.0230906	0.0440529	0.0921569	0.0247423	0.0333333	0.0119048
chr16	67700000	67725000	67712500	1.14048e-14	94.9894	6	13	12	4	5	5	6	29	12	11	3	371	715	744	665	520	563	227	510	485	150	252	0.0161725	0.0181818	0.016129	0.00601504	0.00961538	0.00888099	0.0264317	0.0568627	0.0247423	0.0733333	0.0119048
chr7	4750000	4775000	4762500	1.15385e-14	97.9296	17	51	44	46	19	24	24	52	37	19	19	371	715	744	665	520	563	227	510	485	150	252	0.0458221	0.0713287	0.0591398	0.0691729	0.0365385	0.0426288	0.105727	0.101961	0.0762887	0.126667	0.0753968
chr16	61775000	61800000	61787500	1.19677e-14	94.8718	8	12	11	2	4	3	6	27	9	10	2	371	715	744	665	520	563	227	510	485	150	252	0.0215633	0.0167832	0.0147849	0.00300752	0.00769231	0.0053286	0.0264317	0.0529412	0.0185567	0.0666667	0.00793651
chr12	132375000	132400000	132387500	1.20632e-14	96.2795	15	5	11	11	6	10	5	9	23	5	8	371	715	744	665	520	563	227	510	485	150	252	0.0404313	0.00699301	0.0147849	0.0165414	0.0115385	0.017762	0.0220264	0.0176471	0.0474227	0.0333333	0.031746
chr4	5925000	5950000	5937500	1.22864e-14	100.492	26	70	56	58	36	53	24	112	55	11	20	371	715	744	665	520	563	227	510	485	150	252	0.0700809	0.0979021	0.0752688	0.087218	0.0692308	0.0941385	0.105727	0.219608	0.113402	0.0733333	0.0793651
chr4	48975000	49000000	48987500	1.22864e-14	100.416	23	73	51	52	32	51	23	110	52	11	17	371	715	744	665	520	563	227	510	485	150	252	0.0619946	0.102098	0.0685484	0.0781955	0.0615385	0.0905861	0.101322	0.215686	0.107216	0.0733333	0.0674603
chr16	58975000	59000000	58987500	1.23147e-14	94.797	10	10	8	3	3	2	4	16	11	11	5	371	715	744	665	520	563	227	510	485	150	252	0.0269542	0.013986	0.0107527	0.00451128	0.00576923	0.0035524	0.0176211	0.0313725	0.0226804	0.0733333	0.0198413
chr6	34100000	34125000	34112500	1.23904e-14	99.1763	5	4	9	11	7	5	2	20	2	1	0	371	715	744	665	520	563	227	510	485	150	252	0.0134771	0.00559441	0.0120968	0.0165414	0.0134615	0.00888099	0.00881057	0.0392157	0.00412371	0.00666667	0
chr2	219125000	219150000	219137500	1.26544e-14	99.4896	16	15	12	9	7	5	5	10	22	1	12	371	715	744	665	520	563	227	510	485	150	252	0.0431267	0.020979	0.016129	0.0135338	0.0134615	0.00888099	0.0220264	0.0196078	0.0453608	0.00666667	0.047619
chr14	24825000	24850000	24837500	1.28692e-14	95.88	44	143	96	108	63	64	67	130	81	31	46	371	715	744	665	520	563	227	510	485	150	252	0.118598	0.2	0.129032	0.162406	0.121154	0.113677	0.295154	0.254902	0.16701	0.206667	0.18254
chr17	46050000	46075000	46062500	1.29542e-14	96.1317	3	19	15	11	22	12	9	41	17	5	8	371	715	744	665	520	563	227	510	485	150	252	0.00808625	0.0265734	0.0201613	0.0165414	0.0423077	0.0213144	0.0396476	0.0803922	0.0350515	0.0333333	0.031746
chr12	48100000	48125000	48112500	1.30063e-14	96.0994	7	7	8	9	5	10	12	12	17	0	4	371	715	744	665	520	563	227	510	485	150	252	0.0188679	0.00979021	0.0107527	0.0135338	0.00961538	0.017762	0.0528634	0.0235294	0.0350515	0	0.015873
chr5	175925000	175950000	175937500	1.30354e-14	99.6227	8	16	19	32	21	23	4	15	29	24	6	371	715	744	665	520	563	227	510	485	150	252	0.0215633	0.0223776	0.0255376	0.0481203	0.0403846	0.0408526	0.0176211	0.0294118	0.0597938	0.16	0.0238095
chr22	27225000	27250000	27237500	1.33195e-14	94.5694	16	69	72	55	56	53	21	72	29	10	19	371	715	744	665	520	563	227	510	485	150	252	0.0431267	0.0965035	0.0967742	0.0827068	0.107692	0.0941385	0.092511	0.141176	0.0597938	0.0666667	0.0753968
chr2	232525000	232550000	232537500	1.36172e-14	99.2898	22	42	21	21	15	15	4	21	35	2	14	371	715	744	665	520	563	227	510	485	150	252	0.0592992	0.0587413	0.0282258	0.0315789	0.0288462	0.026643	0.0176211	0.0411765	0.0721649	0.0133333	0.0555556
chr2	216875000	216900000	216887500	1.36349e-14	99.1958	24	66	30	35	26	39	8	53	51	3	19	371	715	744	665	520	563	227	510	485	150	252	0.06469	0.0923077	0.0403226	0.0526316	0.05	0.0692718	0.0352423	0.103922	0.105155	0.02	0.0753968
chr2	16900000	16925000	16912500	1.36349e-14	99.1846	23	61	25	31	23	29	6	42	48	3	18	371	715	744	665	520	563	227	510	485	150	252	0.0619946	0.0853147	0.0336022	0.0466165	0.0442308	0.0515098	0.0264317	0.0823529	0.0989691	0.02	0.0714286
[truncated: 17,080 more rows]

## Sheet: mouse
chromosome	start (bp)	end (bp)	center (bp)	FDR	chi-squared	cerebellar granule cell stage S1 with boundary	cerebellar granule cell stage S2 with boundary	cerebellar granule cell stage S3 with boundary	cerebellar granule cell stage S4 with boundary	cerebellar granule cell stage S5 with boundary	purkinje cell stage S1 with boundary	purkinje cell stage S2 with boundary	molecular layer interneuron with boundary	forebrain neuron stage S1 with boundary	forebrain neuron stage S2 with boundary	astrocyte with boundary	oligodendrocyte progenitor with boundary	mature oligodendrocyte with boundary	microglia with boundary	unknown with boundary	cerebellar granule cell stage S1 total	cerebellar granule cell stage S2 total	cerebellar granule cell stage S3 total	cerebellar granule cell stage S4 total	cerebellar granule cell stage S5 total	purkinje cell stage S1 total	purkinje cell stage S2 total	molecular layer interneuron total	forebrain neuron stage S1 total	forebrain neuron stage S2 total	astrocyte total	oligodendrocyte progenitor total	mature oligodendrocyte total	microglia total	unknown total	cerebellar granule cell stage S1 boundary probability	cerebellar granule cell stage S2 boundary probability	cerebellar granule cell stage S3 boundary probability	cerebellar granule cell stage S4 boundary probability	cerebellar granule cell stage S5 boundary probability	purkinje cell stage S1 boundary probability	purkinje cell stage S2 boundary probability	molecular layer interneuron boundary probability	forebrain neuron stage S1 boundary probability	forebrain neuron stage S2 boundary probability	astrocyte boundary probability	oligodendrocyte progenitor boundary probability	mature oligodendrocyte boundary probability	microglia boundary probability
[truncated: 41,028 more rows]
[truncated: 1 more columns]
